# Supplementary material for: Single-molecule tracking of Nodal and Lefty in live zebrafish embryos supports hindered diffusion model
Source: Nat Commun. 2022 Oct 15;13:6101. doi: 10.1038/s41467-022-33704-z (PMC9569377; doi:10.1038/s41467-022-33704-z)
Supplement: Supplementary file 12 — Source Data [file 41467_2022_33704_MOESM12_ESM.xlsx]

## Sheet: Figure 2
Figure 2b
Cavity to Interface spot density ratio
Cyclops	Squint	Lefty1	Lefty2	secHalo
0.0873974	0.50093	0.724918	0.466453	0.420893
0.165958	0.685858	0.904936	0.623912	0.455538
0.205669	0.690952	0.925481	0.644081	0.456303
0.274281	0.692814	0.978628	0.875816	0.515378
0.343757	0.874207	0.998467	0.969256	0.603398
0.352879	0.910584	1.00191	1.03583	0.749515
0.371071	0.954192	1.06303	1.09368	0.942295
0.430379	0.965824	1.16242	1.09377	0.94385
0.445372	0.970993	1.1984	1.14525	0.959981
0.453443	0.981684	1.28381	1.24094	1.10255
0.455203	1.02002	1.4366	1.29436	1.15988
0.486395	1.03894	1.4378	1.34544	1.18499
0.495165	1.07962	1.44572	1.34865	1.31845
0.508726	1.11812	1.48688	1.34977	1.36851
0.521188	1.12609	1.48904	1.48608	1.37194
0.582251	1.16654	1.49636	1.49222	1.37272
0.58636	1.17879	1.50648	1.57676	1.37285
0.60196	1.18067	1.52678	1.61563	1.39535
0.611492	1.23212	1.5675	1.6618	1.52666
0.624016	1.26633	1.58685	1.66306	1.54898
0.6274	1.2775	1.5908	1.67568	1.56784
0.630704	1.29163	1.59864	1.76725	1.57149
0.652731	1.31731	1.60647	1.85053	1.57842
0.673794	1.34003	1.6212	1.87298	1.58613
0.686601	1.36489	1.65767	1.92018	1.66987
0.726013	1.37181	1.77725	1.9268	1.68393
0.72823	1.38743	1.7909	1.99397	1.79647
0.769224	1.40494	1.8015	2.04695	1.79948
0.769969	1.42451	1.80837	2.05082	1.81606
0.870558	1.4399	1.84605	2.07129	1.81856
0.876221	1.4738	1.92151	2.16175	1.85198
0.913184	1.53283	1.98615	2.18161	1.86346
0.91597	1.56647	2.00461	2.18624	1.89314
0.924336	1.61057	2.04206	2.23061	1.92251
0.973798	1.64381	2.06114	2.28512	1.96061
0.983013	1.64985	2.10145	2.32821	1.99778
1.00221	1.65085	2.12062	2.34774	2.07332
1.00595	1.70889	2.12301	2.35248	2.11267
1.11087	1.71791	2.1309	2.40927	2.14296
1.11888	1.7215	2.14019	2.41578	2.1874
1.12498	1.7541	2.15936	2.43673	2.20566
1.14298	1.76307	2.16086	2.44105	2.22366
1.17636	1.77711	2.18433	2.44115	2.27629
1.30655	1.80033	2.18766	2.53106	2.34686
1.33165	1.80034	2.19792	2.56366	2.39842
1.39239	1.8006	2.20034	2.57795	2.41399
1.45708	1.81239	2.25145	2.60796	2.41891
1.48071	1.81958	2.26752	2.62839	2.43136
1.48149	1.82395	2.28348	2.67391	2.45448
1.49655	1.85378	2.31403	2.69862	2.47473
1.50683	1.85634	2.33261	2.7438	2.48104
1.55957	1.9001	2.33923	2.74469	2.48617
1.56829	1.91218	2.36069	2.75048	2.50058
1.57617	1.91974	2.38045	2.77417	2.51616
1.58208	1.92955	2.39931	2.83526	2.53828
1.58704	1.9298	2.40384	2.85663	2.61516
1.59445	1.93852	2.43084	2.87338	2.62284
1.63179	1.97757	2.47217	2.88952	2.62706
1.64827	1.99047	2.48105	2.89273	2.66189
1.66425	1.99321	2.49683	2.91306	2.73107
1.66565	1.99403	2.50634	2.91698	2.76671
1.74509	1.99988	2.534	2.92651	2.77381
1.7748	2.00933	2.56865	2.93753	2.81887
1.78284	2.02539	2.59467	2.96011	2.81994
2.02931	2.03978	2.61239	2.97818	2.83538
2.08442	2.04008	2.61952	3.00342	2.87513
2.13029	2.04342	2.62875	3.01384	2.88004
2.19796	2.04634	2.63731	3.0313	2.88812
2.23094	2.07859	2.66818	3.13892	2.94495
2.27804	2.09207	2.70709	3.16234	2.94885
2.28866	2.11825	2.74072	3.18203	2.95327
2.31434	2.20076	2.7556	3.18447	2.95392
2.32229	2.23261	2.79268	3.19454	2.95672
2.36174	2.25941	2.79733	3.19771	2.99739
2.40863	2.29319	2.81109	3.23956	3.01469
2.43581	2.29425	2.81591	3.24329	3.03588
2.46236	2.29496	2.82443	3.29723	3.0411
2.52021	2.29839	2.82486	3.30375	3.07401
2.56531	2.3343	2.82975	3.33458	3.10537
2.66605	2.33964	2.85678	3.35912	3.14628
2.6875	2.34753	2.87183	3.38655	3.14658
2.74675	2.37082	2.87855	3.39142	3.16896
2.77444	2.39015	2.88869	3.40662	3.18776
2.79933	2.44653	2.89801	3.43151	3.20081
2.89253	2.44937	2.89835	3.43784	3.20653
2.90522	2.45404	2.91601	3.46146	3.2268
3.022	2.46713	2.92272	3.46465	3.23169
3.09748	2.47249	2.93832	3.49862	3.2514
3.18045	2.49227	2.94292	3.522	3.26351
3.23481	2.49302	2.95426	3.58403	3.33589
3.24223	2.50479	2.96007	3.5949	3.35098
3.35579	2.51784	2.96949	3.59618	3.42572
3.61477	2.52052	2.98004	3.5965	3.44278
3.71244	2.53565	3.00587	3.60351	3.559
3.89881	2.5503	3.00632	3.61136	3.61174
4.87932	2.55084	3.01838	3.62893	3.64275
4.90892	2.57196	3.03884	3.6599	3.66757
4.9298	2.64167	3.06454	3.67386	3.68
5.05471	2.65149	3.12355	3.70772	3.69739
5.22471	2.65636	3.16068	3.7193	3.71062
6.013	2.65901	3.16203	3.72551	3.72948
	2.67681	3.17671	3.73339	3.74922
	2.70193	3.18708	3.74214	3.77487
	2.71874	3.24602	3.81995	3.79418
	2.72823	3.24735	3.82672	3.79653
	2.75684	3.252	3.83751	3.79983
	2.76997	3.28404	3.92866	3.84126
	2.82882	3.30243	3.93789	3.84718
	2.86228	3.30786	3.94253	3.84758
	2.87494	3.33308	3.97174	3.8627
	2.92423	3.35773	3.99135	3.86336
	2.97094	3.38936	3.99393	3.91759
	2.98325	3.42643	4.01698	3.92399
	3.00402	3.44347	4.02626	3.94451
	3.02939	3.44802	4.07054	3.96499
	3.03116	3.47921	4.16487	4.02021
	3.04896	3.49843	4.20947	4.03685
	3.05073	3.51933	4.25971	4.03862
	3.06242	3.52284	4.26216	4.03922
	3.10636	3.55143	4.36703	4.05431
	3.10912	3.5515	4.37185	4.05631
	3.17159	3.60262	4.38144	4.06174
	3.18224	3.60818	4.41632	4.07996
	3.20075	3.61294	4.4255	4.09106
	3.21182	3.62944	4.42864	4.097
	3.21606	3.6351	4.48162	4.09777
	3.2278	3.64356	4.48602	4.11334
	3.25803	3.70446	4.50044	4.11656
	3.27505	3.71291	4.5124	4.13004
	3.2852	3.71401	4.52388	4.13753
	3.31538	3.72071	4.53582	4.1908
	3.33053	3.72169	4.64073	4.21749
	3.36313	3.74073	4.68561	4.22902
	3.38745	3.78377	4.80464	4.2522
	3.40413	3.78622	4.81412	4.25336
	3.41805	3.82266	4.84598	4.30047
	3.47625	3.82963	4.85603	4.33487
	3.51045	3.82976	4.91223	4.37273
	3.5185	3.83301	4.91585	4.40501
	3.55239	3.85083	4.93716	4.40794
	3.58929	3.86944	4.93958	4.48505
	3.63365	3.8742	4.9949	4.51231
	3.63957	3.87594	5.04701	4.54198
	3.69972	3.88113	5.08084	4.55901
	3.70557	3.88289	5.09641	4.59451
	3.72311	3.89236	5.1247	4.62342
	3.73317	3.91199	5.19432	4.69817
	3.73571	3.91694	5.21162	4.70712
	3.76217	3.9187	5.21792	4.75511
	3.78162	3.93334	5.22804	4.77424
	3.83535	3.93479	5.24044	4.77981
	3.88535	3.97757	5.36045	4.7843
	3.92789	3.99598	5.36281	4.79572
	3.97325	4.00301	5.39656	4.81255
	3.9784	4.05213	5.40477	4.81566
	3.99039	4.06646	5.42411	4.85329
	3.99359	4.07741	5.44295	4.87875
	4.02219	4.10204	5.45407	4.92742
	4.12029	4.13354	5.45604	4.93242
	4.1293	4.17111	5.48723	4.93538
	4.28178	4.18047	5.56645	4.95843
	4.3083	4.18216	5.56837	4.97797
	4.35962	4.20689	5.56984	5.04905
	4.44117	4.23569	5.57872	5.05455
	4.56378	4.25374	5.61651	5.05785
	4.5773	4.25937	5.641	5.09966
	4.66373	4.26396	5.66959	5.10229
	4.7774	4.30794	5.67074	5.10298
	4.96484	4.36455	5.69923	5.10354
	5.11705	4.40337	5.71315	5.11213
	5.19796	4.43769	5.73022	5.1881
	5.20546	4.44323	5.74462	5.20086
	5.20788	4.44618	5.77205	5.21719
	5.39751	4.45507	5.79319	5.23119
	5.43771	4.47746	5.81711	5.23854
	5.48175	4.47907	5.83684	5.27761
	5.54402	4.52698	5.86163	5.29133
	5.59007	4.52773	5.86673	5.33708
	5.96694	4.52916	5.94925	5.33756
	6.14682	4.57756	5.98054	5.34601
	6.41857	4.59241	6.00729	5.37116
	6.4627	4.59456	6.07626	5.41597
	6.5245	4.60177	6.09839	5.48873
	6.59679	4.65276	6.09993	5.50846
	7.02737	4.65451	6.10973	5.51146
	7.09617	4.65658	6.18199	5.53399
	7.42326	4.72115	6.20489	5.53727
	7.70453	4.72977	6.23846	5.64479
	7.77534	4.76548	6.24728	5.64849
	7.88169	4.76679	6.30381	5.64932
	8.13539	4.82155	6.40609	5.74135
	8.82324	4.82673	6.42898	5.75893
	8.96461	4.8671	6.46023	5.76316
	9.72845	4.97636	6.56257	5.78074
	10.176	5.03532	6.61966	5.8065
	10.7921	5.03565	6.69459	5.83728
	11.3168	5.04604	6.80991	5.87915
	12.5027	5.05774	6.82107	5.93286
	14.9497	5.06363	7.0152	5.94669
	16.8355	5.12563	7.02418	5.9685
	18.9971	5.1601	7.08922	5.97322
		5.16422	7.20692	6.10734
		5.19013	7.21482	6.11183
		5.20249	7.22263	6.12888
		5.24403	7.41703	6.16237
		5.25611	7.42923	6.1662
		5.26558	7.50204	6.17815
		5.37611	7.52741	6.19325
		5.38193	7.62323	6.19624
		5.38378	7.66724	6.21818
		5.42458	7.76446	6.26317
		5.46695	7.89877	6.26392
		5.52763	7.92147	6.27884
		5.52921	8.23637	6.28563
		5.61167	8.67846	6.28592
		5.66529	8.79005	6.29321
		5.68148	9.27647	6.30379
		5.72172	9.29379	6.36078
		5.72914	9.35673	6.36252
		5.73134	9.3964	6.37973
		5.819	10.2318	6.38063
		5.88851	11.2653	6.48248
		5.94337	11.2907	6.55872
		5.96222	11.3112	6.60733
		6.06534	13.3729	6.62615
		6.09093	17.6541	6.67086
		6.13724		6.73506
		6.16323		6.83383
		6.16622		6.8689
		6.16657		6.98651
		6.17219		6.99796
		6.19359		7.06532
		6.29458		7.07078
		6.48724		7.08449
		6.6726		7.14511
		6.80389		7.2218
		6.83049		7.27903
		6.85347		7.33779
		7.63657		7.34102
		7.65037		7.40422
		7.66323		7.45964
		7.7704		7.5509
		7.79365		7.60014
		7.835		7.78428
		8.00492		7.97792
		8.01987		8.36741
		8.03684		8.60239
		8.13198		8.63692
		8.20502		8.73225
		8.24161		8.81563
		8.66177		8.88364
		8.74276		8.88445
		8.8107		9.10722
		9.45724		10.3452
		9.5622		10.4523
		9.80772		10.5773
		9.93904		10.8657
		10.6222		11.4273
		10.8045		13.9005
		10.8078		14.4033
		11.0307		16.2462
		11.3416		21.8917
		12.1792
		12.212
		12.2706
		12.2877
		12.7869
		13.2335
		13.2729
		14.509
		14.9504
		17.1388
		23.7279

## Sheet: Figure 3
Figure 3a																																Figure 3b
Interface																Cavity																Interface																Cavity
Cyclops			Squint			Lefty1			Lefty2			secHalo				Cyclops			Squint			Lefty1			Lefty2			secHalo				Cyclops			Squint			Lefty1			Lefty2			secHalo				Cyclops
Jump distance (µm)	Probability		Jump distance (µm)	Probability		Jump distance (µm)	Probability		Jump distance (µm)	Probability		Jump distance (µm)	Probability			Jump distance (µm)	Probability		Jump distance (µm)	Probability		Jump distance (µm)	Probability		Jump distance (µm)	Probability		Jump distance (µm)	Probability			r2/4Δt (µm²s-1)	Cumulated probability		r2/4Δt (µm²s-1)	Cumulated probability		r2/4Δt (µm²s-1)	Cumulated probability		r2/4Δt (µm²s-1)	Cumulated probability		r2/4Δt (µm²s-1)	Cumulated probability			r2/4Δt (µm²s-1)	Cumulated probability
0.0101218	0.025871		0.0101218	0.014015		0.0101218	0.00784099		0.0101218	0.00814226		0.0101218	0.00544085			0.0101219	0.00808968		0.0101219	0.00302381		0.0101219	0.00163565		0.0101219	0.00229601		0.0101219	0.00139443			0.000112887	0.000229964		5.34188e-06	5.60601e-05		4.18146e-05	9.11743e-05		0.000218694	0.000140384		0.00011297	0.000291474			5.33334e-06	0.000115567
0.0303654	0.0671496		0.0303654	0.0355421		0.0303654	0.0244347		0.0303654	0.0215723		0.0303654	0.0153024			0.0303656	0.0228822		0.0303656	0.00897694		0.0303656	0.00425886		0.0303656	0.00484891		0.0303656	0.00382037			0.000232058	0.00114982		4.80769e-05	0.00016818		0.000122739	0.000182349		0.000376492	0.000327562		0.000232417	0.000485791			4.8e-05	0.000231134
0.0506091	0.0872715		0.0506091	0.0473708		0.0506091	0.0307257		0.0506091	0.0285447		0.0506091	0.0221521			0.0506094	0.0307408		0.0506094	0.0128512		0.0506094	0.00678949		0.0506094	0.00759449		0.0506094	0.00590247			0.000393708	0.00241463		0.000133547	0.0002803		0.00024621	0.000182349		0.000576889	0.000327562		0.000394488	0.00053437			0.000133333	0.000693401
0.0708527	0.090261		0.0708527	0.0557237		0.0708527	0.0354668		0.0708527	0.0346748		0.0708527	0.026087			0.0708531	0.0330521		0.0708531	0.0141426		0.0708531	0.00851773		0.0708531	0.00932854		0.0708531	0.00735421			0.000597838	0.00310452		0.000261752	0.000448481		0.000412229	0.000547046		0.000819884	0.000467946		0.000599184	0.000582949			0.000261334	0.000693401
0.0910963	0.0843969		0.0910963	0.0546025		0.0910963	0.0373815		0.0910963	0.0369209		0.0910963	0.0285159			0.0910968	0.0323587		0.0910968	0.016694		0.0910968	0.00953615		0.0910968	0.0108217		0.0910968	0.0083475			0.000844446	0.00425434		0.000432692	0.000840901		0.000620794	0.000820569		0.00110548	0.000795508		0.000846503	0.000728686			0.000432	0.0010401
0.11134	0.0791077		0.11134	0.0530889		0.11134	0.0388403		0.11134	0.0429106		0.11134	0.0285159			0.111341	0.0365191		0.111341	0.0176074		0.111341	0.0111101		0.111341	0.0127966		0.111341	0.01106			0.00113353	0.00563413		0.000646368	0.00106514		0.000871907	0.00118527		0.00143367	0.00116986		0.00113645	0.000923002			0.000645334	0.00127124
0.131584	0.0701391		0.131584	0.0501738		0.131584	0.0381109		0.131584	0.0389799		0.131584	0.029779			0.131584	0.0301629		0.131584	0.0181744		0.131584	0.011573		0.131584	0.012893		0.131584	0.0120342			0.0014651	0.00620904		0.000902778	0.00190604		0.00116557	0.00136761		0.00180446	0.00154422		0.00146901	0.00121448			0.000901334	0.00150237
0.151827	0.0584109		0.151827	0.0468102		0.151827	0.0381109		0.151827	0.038278		0.151827	0.0296818			0.151828	0.025887		0.151828	0.0175759		0.151828	0.0132704		0.151828	0.0157991		0.151828	0.0127027			0.00183915	0.00724388		0.00120192	0.00274694		0.00150178	0.00173231		0.00221785	0.00210576		0.0018442	0.00145737			0.0012	0.0017335
0.172071	0.0488674		0.172071	0.041036		0.172071	0.0356492		0.172071	0.0356107		0.172071	0.0275929			0.172072	0.02242		0.172072	0.0186153		0.172072	0.0136407		0.172072	0.0150284		0.172072	0.0131612			0.00225567	0.00919857		0.0015438	0.00302725		0.00188053	0.00200584		0.00267384	0.0025737		0.00226202	0.00155453			0.00154133	0.00231134
0.192314	0.0428884		0.192314	0.0367194		0.192314	0.0351021		0.192314	0.0345344		0.192314	0.0295846			0.192316	0.0218421		0.192316	0.0184579		0.192316	0.0138876		0.192316	0.0173084		0.192316	0.0142691			0.00271467	0.0108083		0.00192842	0.00381209		0.00230183	0.00237053		0.00317242	0.00304165		0.00272246	0.00189458			0.00192533	0.00323587
0.212558	0.0294354		0.212558	0.0328512		0.212558	0.0320022		0.212558	0.032803		0.212558	0.0275443			0.212559	0.0190685		0.212559	0.0189618		0.212559	0.0152455		0.212559	0.0173084		0.212559	0.0140207			0.00321616	0.0125331		0.00235577	0.00442875		0.00276568	0.00255288		0.00371361	0.00393074		0.00322552	0.00218606			0.002352	0.00335144
0.232802	0.031965		0.232802	0.0285906		0.232802	0.0303611		0.232802	0.0333645		0.232802	0.0250182			0.232803	0.0192997		0.232803	0.0177334		0.232803	0.0154615		0.232803	0.0185447		0.232803	0.0147848			0.00376012	0.0134529		0.00282585	0.00538177		0.00327208	0.00309993		0.00429739	0.00458587		0.00377121	0.00247753			0.00282134	0.00416041
0.253045	0.0221916		0.253045	0.0257876		0.253045	0.0281729		0.253045	0.0299953		0.253045	0.0262813			0.253047	0.0166416		0.253047	0.0173554		0.253047	0.0153381		0.253047	0.0183199		0.253047	0.0157972			0.00434656	0.0150627		0.00333868	0.00627873		0.00382102	0.0039205		0.00492377	0.00524099		0.00435952	0.00296332			0.00333334	0.00462267
0.273289	0.0209268		0.273289	0.0238816		0.273289	0.0276258		0.273289	0.025737		0.273289	0.0236094			0.273291	0.0180284		0.273291	0.0175129		0.273291	0.0151838		0.273291	0.018625		0.273291	0.016313			0.00497548	0.0165574		0.00389423	0.00667115		0.00441251	0.00419402		0.00559275	0.00589612		0.00499045	0.00330338			0.003888	0.00520051
0.293533	0.019432		0.293533	0.0215271		0.293533	0.02562		0.293533	0.0260178		0.293533	0.0222492			0.293534	0.0151393		0.293534	0.0170404		0.293534	0.0153998		0.293534	0.0184002		0.293534	0.0169242			0.00564688	0.0187421		0.00449252	0.00784841		0.00504655	0.00501459		0.00630433	0.00655124		0.00566401	0.00364343			0.00448534	0.00577834
0.313776	0.0150627		0.313776	0.0216953		0.313776	0.0231583		0.313776	0.0246139		0.313776	0.0241438			0.313778	0.0152548		0.313778	0.0170719		0.313778	0.0171589		0.313778	0.018914		0.313778	0.0175355			0.00636075	0.0203518		0.00513355	0.00891356		0.00572313	0.00556163		0.0070585	0.00734675		0.0063802	0.00408064			0.00512534	0.00589391
0.33402	0.0141428		0.33402	0.0197892		0.33402	0.02407		0.33402	0.0238184		0.33402	0.0241438			0.334022	0.017335		0.334022	0.0184264		0.334022	0.0171898		0.334022	0.0198934		0.334022	0.0159691			0.00711711	0.0224215		0.00581731	0.0104832		0.00644227	0.00601751		0.00785528	0.00790828		0.007139	0.00451785			0.005808	0.00624061
0.354263	0.0105784		0.354263	0.0182195		0.354263	0.02407		0.354263	0.0233973		0.354263	0.020889			0.354266	0.0159482		0.354266	0.0197493		0.354266	0.0168194		0.354266	0.0191227		0.354266	0.0174209			0.00791595	0.0241463		0.0065438	0.012109		0.00720395	0.0063822		0.00869465	0.00846982		0.00794044	0.00500364			0.00653334	0.00681844
0.374507	0.00896861		0.374507	0.0181074		0.374507	0.0234318		0.374507	0.0213383		0.374507	0.0227836			0.374509	0.0166416		0.374509	0.0190248		0.374509	0.0187328		0.374509	0.020921		0.374509	0.0175164			0.00875726	0.0272508		0.00731303	0.0127256		0.00800817	0.00747629		0.00957662	0.0094525		0.00878449	0.00568375			0.00730134	0.00751185
0.394751	0.0071289		0.394751	0.0164256		0.394751	0.0187819		0.394751	0.0203088		0.394751	0.0201603			0.394753	0.0162949		0.394753	0.0179854		0.394753	0.0183625		0.394753	0.0186571		0.394753	0.0175164			0.00964105	0.0303553		0.008125	0.0137908		0.00885495	0.00838804		0.0105012	0.0102012		0.00967117	0.00616954			0.00811201	0.00797411
0.414994	0.00632402		0.414994	0.0157529		0.414994	0.0210613		0.414994	0.0174076		0.414994	0.0178285			0.414997	0.0161794		0.414997	0.0183634		0.414997	0.0177144		0.414997	0.0188337		0.414997	0.0181467			0.0105673	0.0328849		0.0089797	0.014968		0.00974427	0.00939096		0.0114684	0.0109031		0.0106005	0.00670391			0.00896534	0.00855195
0.435238	0.00862366		0.435238	0.0138468		0.435238	0.0185084		0.435238	0.0186242		0.435238	0.0178285			0.43524	0.0160638		0.43524	0.016631		0.43524	0.017807		0.43524	0.0180951		0.43524	0.0166377			0.0115361	0.0348396		0.00987714	0.0164817		0.0106761	0.0101204		0.0124781	0.0114179		0.0115724	0.0074326			0.00986134	0.00982318
0.455481	0.00563413		0.455481	0.0161453		0.455481	0.0173231		0.455481	0.0174544		0.455481	0.0187515			0.455484	0.0150237		0.455484	0.0171349		0.455484	0.0186711		0.455484	0.0191227		0.455484	0.0175546			0.0125473	0.0366793		0.0108173	0.0179953		0.0116506	0.0113968		0.0135305	0.0125409		0.012587	0.00825844			0.0108	0.010401
0.475725	0.00586409		0.475725	0.0134544		0.475725	0.0157732		0.475725	0.0175948		0.475725	0.0178771			0.475728	0.0149081		0.475728	0.0178594		0.475728	0.0173132		0.475728	0.0190264		0.475728	0.0165422			0.013601	0.0402438		0.0118002	0.0192847		0.0126675	0.0125821		0.0146255	0.0131961		0.0136441	0.00874423			0.0117813	0.0110944
0.495969	0.00758882		0.495969	0.012165		0.495969	0.0167761		0.495969	0.0170332		0.495969	0.0182657			0.495972	0.0151393		0.495972	0.0180799		0.495972	0.0168194		0.495972	0.0196847		0.495972	0.0173827			0.0146972	0.0440382		0.0128259	0.0211907		0.013727	0.0133115		0.015763	0.0139916		0.0147439	0.00923002			0.0128053	0.0121345
0.516212	0.00620904		0.516212	0.0127256		0.516212	0.0154085		0.516212	0.0154422		0.516212	0.0165655			0.516215	0.0140992		0.516215	0.0178909		0.516215	0.0183625		0.516215	0.0187213		0.516215	0.0169815			0.0158359	0.0470277		0.0138942	0.0227604		0.0148291	0.0144055		0.0169432	0.0145063		0.0158863	0.010153			0.013872	0.0134058
0.536456	0.00563413		0.536456	0.0113802		0.536456	0.0150438		0.536456	0.0136172		0.536456	0.017197			0.536459	0.0159482		0.536459	0.0170404		0.536459	0.016912		0.536459	0.0178703		0.536459	0.0181658			0.017017	0.0500172		0.0150053	0.0247786		0.0159737	0.015682		0.0181659	0.0154422		0.0170714	0.0110274			0.0149813	0.0140992
0.5567	0.00597907		0.5567	0.0117726		0.5567	0.0137673		0.5567	0.0142723		0.5567	0.0150109			0.556703	0.0140992		0.556703	0.0151191		0.556703	0.0181465		0.556703	0.0189943		0.556703	0.0169815			0.0182406	0.0534667		0.0161592	0.0260679		0.0171608	0.0168673		0.0194313	0.0161909		0.0182991	0.0117561			0.0161333	0.0156015
0.576943	0.00436932		0.576943	0.0109317		0.576943	0.0144055		0.576943	0.0131025		0.576943	0.0147195			0.576947	0.0132902		0.576947	0.0184264		0.576947	0.0178687		0.576947	0.0177579		0.576947	0.0163894			0.0195068	0.0564562		0.0173558	0.0278619		0.0183905	0.0178702		0.0207392	0.0175948		0.0195694	0.0128735			0.017328	0.0162949
0.597187	0.00586409		0.597187	0.011212		0.597187	0.011488		0.597187	0.0127281		0.597187	0.0161768			0.59719	0.0147926		0.59719	0.015812		0.59719	0.0172515		0.59719	0.0179185		0.59719	0.0164085			0.0208153	0.0597907		0.0185951	0.0290952		0.0196628	0.0188731		0.0220898	0.0190454		0.0208823	0.013505			0.0185653	0.0175662
0.61743	0.00540416		0.61743	0.0104272		0.61743	0.0118527		0.61743	0.0124942		0.61743	0.0118047			0.617434	0.0156015		0.617434	0.0148986		0.617434	0.0171589		0.617434	0.0188016		0.617434	0.0159309			0.0221664	0.0632402		0.0198771	0.0307209		0.0209776	0.0202407		0.023483	0.0204492		0.0222378	0.0140393			0.0198453	0.0182596
0.637674	0.00482925		0.637674	0.00874538		0.637674	0.0107586		0.637674	0.0109031		0.637674	0.0149138			0.637678	0.0139836		0.637678	0.0158435		0.637678	0.0168812		0.637678	0.016329		0.637678	0.0163512			0.0235599	0.0666897		0.0212019	0.0321785		0.0223349	0.0212436		0.0249187	0.0221338		0.023636	0.0148652			0.021168	0.0198775
0.657918	0.00459929		0.657918	0.00835295		0.657918	0.0103027		0.657918	0.0111371		0.657918	0.0126306			0.657922	0.0134058		0.657922	0.0156545		0.657922	0.018023		0.657922	0.015767		0.657922	0.016141			0.024996	0.0700241		0.0225694	0.0340285		0.0237348	0.0227024		0.026397	0.0234441		0.0250768	0.0159825			0.0225333	0.020802
0.678161	0.00275957		0.678161	0.00807265		0.678161	0.00984683		0.678161	0.0119326		0.678161	0.0130678			0.678165	0.0144459		0.678165	0.0161585		0.678165	0.016696		0.678165	0.018063		0.678165	0.0163321			0.0264745	0.0735886		0.0239797	0.0356542		0.0251772	0.0236142		0.027918	0.0244736		0.0265602	0.0166626			0.0239413	0.0214954
0.698405	0.0032195		0.698405	0.00846507		0.698405	0.011488		0.698405	0.0106692		0.698405	0.012922			0.698409	0.0136369		0.698409	0.0143316		0.698409	0.0170355		0.698409	0.0157509		0.698409	0.0160264			0.0279954	0.0784178		0.0254327	0.0383451		0.0266622	0.0247994		0.0294815	0.0257838		0.0280862	0.0173427			0.025392	0.0226511
0.718649	0.0032195		0.718649	0.00723175		0.718649	0.0111233		0.718649	0.00982686		0.718649	0.0111246			0.718653	0.012019		0.718653	0.0140481		0.718653	0.0172824		0.718653	0.0155904		0.718653	0.0156253			0.0295589	0.0818673		0.0269284	0.0400269		0.0281898	0.0267141		0.0310877	0.0270005		0.0296549	0.0183143			0.0268854	0.0243846
0.738892	0.00356445		0.738892	0.00846507		0.738892	0.00765864		0.738892	0.00968648		0.738892	0.0118047			0.738897	0.0107477		0.738897	0.0146781		0.738897	0.0169429		0.738897	0.0153174		0.738897	0.0164467			0.0311648	0.0853168		0.0284669	0.0417648		0.0297598	0.0285376		0.0327364	0.0284511		0.0312662	0.0192859			0.0284214	0.0262337
0.759136	0.00379441		0.759136	0.00745599		0.759136	0.0102115		0.759136	0.00809546		0.759136	0.0102988			0.75914	0.0134058		0.75914	0.0138906		0.75914	0.0161096		0.75914	0.0141132		0.75914	0.01425			0.0328133	0.0894561		0.0300481	0.043839		0.0313725	0.0296317		0.0344278	0.0299485		0.0329201	0.0202575			0.03	0.0272738
0.779379	0.00229964		0.779379	0.00717569		0.779379	0.0107586		0.779379	0.010014		0.779379	0.0106874			0.779384	0.01121		0.779384	0.0153081		0.779384	0.0158936		0.779384	0.0141775		0.779384	0.014441			0.0345041	0.0938255		0.031672	0.0466981		0.0330276	0.0312728		0.0361617	0.0307908		0.0346166	0.020889			0.0316214	0.0291228
0.799623	0.00333448		0.799623	0.00700751		0.799623	0.00893508		0.799623	0.00851661		0.799623	0.0105902			0.799628	0.0107477		0.799628	0.0137331		0.799628	0.014906		0.799628	0.0139687		0.799628	0.0151095			0.0362375	0.0975049		0.0333387	0.048548		0.0347253	0.0325492		0.0379382	0.0322883		0.0363558	0.0214719			0.0332854	0.0301629
0.819867	0.00172473		0.819867	0.00700751		0.819867	0.00866156		0.819867	0.00697239		0.819867	0.00966723			0.819872	0.0110944		0.819872	0.0134812		0.819872	0.0150912		0.819872	0.0135192		0.819872	0.0150522			0.0380134	0.101874		0.0350481	0.0507344		0.0364656	0.0340992		0.0397574	0.0333177		0.0381376	0.0223949			0.034992	0.0313186
0.84011	0.00356445		0.84011	0.00583025		0.84011	0.0063822		0.84011	0.00809546		0.84011	0.00986155			0.840115	0.0113256		0.840115	0.0124417		0.840115	0.0151838		0.840115	0.0144343		0.840115	0.0155107			0.0398317	0.105094		0.0368002	0.0528086		0.0382484	0.0359227		0.0416191	0.0343004		0.039962	0.0233179			0.0367414	0.0323587
0.860354	0.00252961		0.860354	0.00633479		0.860354	0.00774982		0.860354	0.00739354		0.860354	0.00859849			0.860359	0.0124812		0.860359	0.0129142		0.860359	0.0126531		0.860359	0.0135673		0.860359	0.0149949			0.0416925	0.108198		0.0385951	0.0553313		0.0400738	0.0372903		0.0435234	0.035985		0.041829	0.0244838			0.0385334	0.03363
0.880598	0.00183971		0.880598	0.00616661		0.880598	0.00774982		0.880598	0.0069256		0.880598	0.00957008			0.880603	0.00959205		0.880603	0.0127882		0.880603	0.0121902		0.880603	0.0126682		0.880603	0.0139634			0.0435958	0.111993		0.0404327	0.0570131		0.0419417	0.0383844		0.0454704	0.0370613		0.0437387	0.0257955			0.040368	0.0349012
0.900841	0.00275957		0.900841	0.00369997		0.900841	0.00619985		0.900841	0.00683201		0.900841	0.0081127			0.900847	0.0115567		0.900847	0.0130717		0.900847	0.0134864		0.900847	0.0131499		0.900847	0.0130466			0.0455416	0.116592		0.042313	0.0592555		0.0438521	0.039752		0.0474599	0.0383248		0.0456909	0.0268642			0.0422454	0.037097
0.921085	0.00172473		0.921085	0.00526965		0.921085	0.00729395		0.921085	0.00701919		0.921085	0.00932718			0.92109	0.0105166		0.92109	0.0121267		0.92109	0.013795		0.92109	0.0118654		0.92109	0.0140207			0.0475298	0.119696		0.0442361	0.0614979		0.0458051	0.0414843		0.049492	0.0399626		0.0476859	0.0281759			0.0441654	0.0376748
0.941328	0.00218466		0.941328	0.00476511		0.941328	0.00519694		0.941328	0.00594291		0.941328	0.00752975			0.941334	0.00889865		0.941334	0.0115913		0.941334	0.012684		0.941334	0.0115122		0.941334	0.0135241			0.0495606	0.125331		0.0462019	0.0636843		0.0478007	0.0423049		0.0515668	0.0411792		0.0497234	0.0292446			0.046128	0.0388305
0.961572	0.00252961		0.961572	0.00532571		0.961572	0.00619985		0.961572	0.00608329		0.961572	0.00772407			0.961578	0.00843638		0.961578	0.0117803		0.961578	0.0131161		0.961578	0.0112713		0.961578	0.0120533			0.0516338	0.128895		0.0482105	0.0669918		0.0498388	0.0438549		0.0536841	0.0421619		0.0518035	0.0303133			0.0481334	0.0404484
0.981816	0.0019547		0.981816	0.00414845		0.981816	0.00547046		0.981816	0.00510061		0.981816	0.0081127			0.981822	0.00924535		0.981822	0.0108353		0.981822	0.0121285		0.981822	0.0118975		0.981822	0.011996			0.0537494	0.134069		0.0502618	0.0688418		0.0519194	0.0452225		0.055844	0.043519		0.0539263	0.0314307			0.0501814	0.0416041
1.00206	0.00275957		1.00206	0.00409239		1.00206	0.00565281		1.00206	0.00566214		1.00206	0.00762691			1.00207	0.00912978		1.00207	0.0107723		1.00207	0.0119742		1.00207	0.0116888		1.00207	0.0128746			0.0559076	0.136829		0.0523558	0.0709721		0.0540426	0.0462254		0.0580465	0.0447356		0.0560917	0.0325966			0.052272	0.0431064
1.0223	0.00229964		1.0223	0.00364391		1.0223	0.00446754		1.0223	0.00533458		1.0223	0.00646102			1.02231	0.00855195		1.02231	0.0100794		1.02231	0.0122828		1.02231	0.0113677		1.02231	0.0115184			0.0581082	0.141888		0.0544925	0.0725978		0.0562084	0.0482312		0.0602917	0.0461862		0.0582997	0.0336167			0.0544054	0.0446088
1.04255	0.0019547		1.04255	0.00369997		1.04255	0.00382932		1.04255	0.00449228		1.04255	0.00723828			1.04255	0.00797411		1.04255	0.0104888		1.04255	0.0115113		1.04255	0.00992261		1.04255	0.0117094			0.0603514	0.145222		0.056672	0.0748402		0.0584166	0.0501459		0.0625794	0.0481984		0.0605504	0.0344426			0.0565814	0.0461112
1.06279	0.00149477		1.06279	0.00392421		1.06279	0.00601751		1.06279	0.0043051		1.06279	0.00612096			1.0628	0.00739628		1.0628	0.0106778		1.0628	0.0122211		1.0628	0.0104685		1.0628	0.0117094			0.062637	0.150167		0.0588942	0.0775872		0.0606675	0.0519694		0.0649097	0.0502106		0.0628436	0.035657			0.0588	0.0480758
1.08303	0.00137979		1.08303	0.00398027		1.08303	0.00574398		1.08303	0.00383715		1.08303	0.00612096			1.08304	0.00681844		1.08304	0.00941792		1.08304	0.0107706		1.08304	0.00982627		1.08304	0.0112892			0.0649651	0.155456		0.0611592	0.0805023		0.0629609	0.0539752		0.0672826	0.0520824		0.0651795	0.0368229			0.0610614	0.0498093
1.10328	0.00149477		1.10328	0.00325149		1.10328	0.00464989		1.10328	0.00388395		1.10328	0.00607238			1.10328	0.00808968		1.10328	0.00922893		1.10328	0.0107089		1.10328	0.00940882		1.10328	0.0103532			0.0673356	0.1604		0.0634669	0.083025		0.0652968	0.0550693		0.0696981	0.0528311		0.0675581	0.0377459			0.0633654	0.0522362
1.12352	0.00206968		1.12352	0.00319543		1.12352	0.00437637		1.12352	0.00444548		1.12352	0.00573233			1.12353	0.00797411		1.12353	0.00932342		1.12353	0.0107089		1.12353	0.0100992		1.12353	0.0104105			0.0697487	0.165114		0.0658173	0.0852674		0.0676753	0.0561634		0.0721562	0.0547496		0.0699792	0.0384746			0.065712	0.053623
1.14376	0.00160975		1.14376	0.00302725		1.14376	0.00455872		1.14376	0.00477305		1.14376	0.00514938			1.14377	0.00751185		1.14377	0.00935492		1.14377	0.00953615		1.14377	0.00958543		1.14377	0.0115184			0.0722042	0.169139		0.0682105	0.0879022		0.0700963	0.0576222		0.0746569	0.0562939		0.072443	0.0400777			0.0681014	0.055241
1.16401	0.00114982		1.16401	0.00285906		1.16401	0.00328228		1.16401	0.00444548		1.16401	0.00592665			1.16402	0.00589391		1.16402	0.00998488		1.16402	0.0106472		1.16402	0.00958543		1.16402	0.010697			0.0747022	0.175578		0.0706464	0.0902568		0.0725598	0.0595368		0.0772002	0.0580721		0.0749494	0.0415351			0.0705334	0.0568589
1.18425	0.00160975		1.18425	0.00308331		1.18425	0.00346462		1.18425	0.00369677		1.18425	0.00636386			1.18426	0.00693401		1.18426	0.00866196		1.18426	0.010678		1.18426	0.00862207		1.18426	0.010124			0.0772426	0.179947		0.073125	0.0930037		0.075066	0.0613603		0.0797862	0.0592419		0.0774984	0.0428953			0.073008	0.058708
1.2045	0.00206968		1.2045	0.00302725		1.2045	0.00346462		1.2045	0.00308844		1.2045	0.00529512			1.2045	0.00797411		1.2045	0.00853597		1.2045	0.00956702		1.2045	0.00879869		1.2045	0.00922618			0.0798256	0.184316		0.0756464	0.0952461		0.0776146	0.0630015		0.0824147	0.0611137		0.08009	0.0439641			0.0755254	0.0604415
1.22474	0.00160975		1.22474	0.00246664		1.22474	0.00273523		1.22474	0.00360318		1.22474	0.00524654			1.22475	0.00566278		1.22475	0.00822099		1.22475	0.00987563		1.22475	0.00857391		1.22475	0.00985655			0.082451	0.189721		0.0782105	0.0976006		0.0802058	0.0644602		0.0850858	0.0627515		0.0827243	0.0451785			0.0780854	0.0624061
1.24498	0.00149477		1.24498	0.00257876		1.24498	0.00309993		1.24498	0.00402433		1.24498	0.00524654			1.24499	0.00774298		1.24499	0.00759103		1.24499	0.00947443		1.24499	0.00732154		1.24499	0.00928349			0.0851189	0.19386		0.0808173	0.100348		0.0828396	0.0663749		0.0877995	0.0646233		0.0854012	0.0462958			0.0806881	0.0637929
1.26523	0.00114982		1.26523	0.00269088		1.26523	0.00300875		1.26523	0.00383715		1.26523	0.00446927			1.26523	0.00496937		1.26523	0.00749654		1.26523	0.00861031		1.26523	0.00690408		1.26523	0.00913068			0.0878293	0.197424		0.0834669	0.102814		0.0855159	0.0682896		0.0905558	0.0664951		0.0881207	0.0475589			0.0833334	0.0650641
1.28547	0.000919857		1.28547	0.00285906		1.28547	0.0028264		1.28547	0.00294806		1.28547	0.00495506			1.28548	0.00531608		1.28548	0.00733904		1.28548	0.00879548		1.28548	0.00785139		1.28548	0.00869133			0.0905822	0.201449		0.0861592	0.105337		0.0882347	0.0698395		0.0933547	0.0684605		0.0908828	0.0489677			0.0860214	0.0671443
1.30571	0.0012648		1.30571	0.0022424		1.30571	0.00246171		1.30571	0.00271409		1.30571	0.00485791			1.30572	0.00566278		1.30572	0.00680358		1.30572	0.00817826		1.30572	0.00772294		1.30572	0.00916888			0.0933776	0.206278		0.0888942	0.109093		0.0909961	0.0714807		0.0961962	0.0700983		0.0936876	0.0499393			0.0887521	0.0688778
1.32596	0.00103484		1.32596	0.00207422		1.32596	0.00227936		1.32596	0.00233973		1.32596	0.00461501			1.32597	0.00566278		1.32597	0.00752803		1.32597	0.00808567		1.32597	0.00688803		1.32597	0.00922618			0.0962154	0.209383		0.091672	0.111952		0.0938001	0.0734865		0.0990803	0.0712681		0.096535	0.051008			0.0915254	0.0710736
1.3462	0.00160975		1.3462	0.0022424		1.3462	0.00264406		1.3462	0.00191858		1.3462	0.00364343			1.34621	0.00577834		1.34621	0.00755953		1.34621	0.00848687		1.34621	0.00671141		1.34621	0.00846211			0.0990957	0.214902		0.0944925	0.114475		0.0966466	0.0752188		0.102007	0.0734675		0.099425	0.0521739			0.0943414	0.0723449
1.36644	0.00137979		1.36644	0.00291513		1.36644	0.00300875		1.36644	0.00154422		1.36644	0.00383775			1.36645	0.00520051		1.36645	0.00664609		1.36645	0.00768447		1.36645	0.00687197		1.36645	0.00855762			0.102018	0.218811		0.0973558	0.116885		0.0995356	0.0766776		0.104976	0.0749181		0.102358	0.053437			0.0972001	0.0737317
1.38669	0.00149477		1.38669	0.00207422		1.38669	0.00337345		1.38669	0.00252691		1.38669	0.00422638			1.3867	0.00531608		1.3867	0.00664609		1.3867	0.00641916		1.3867	0.00675958		1.3867	0.00819469			0.104984	0.22433		0.100262	0.119184		0.102467	0.0782276		0.107988	0.0766495		0.105333	0.0544571			0.100101	0.075234
1.40693	0.00114982		1.40693	0.0016818		1.40693	0.00273523		1.40693	0.00252691		1.40693	0.00442069			1.40694	0.00520051		1.40694	0.00592163		1.40694	0.00688208		1.40694	0.00693619		1.40694	0.00808007			0.107991	0.22847		0.10321	0.121482		0.105441	0.0800511		0.111043	0.0779598		0.108351	0.0555259			0.103045	0.0770831
1.42718	0.00137979		1.42718	0.00156968		1.42718	0.00237053		1.42718	0.00187178		1.42718	0.00398348			1.42718	0.00554721		1.42718	0.00576414		1.42718	0.00740672		1.42718	0.00610128		1.42718	0.00827109			0.111042	0.231574		0.106202	0.124509		0.108458	0.0826951		0.11414	0.079738		0.111411	0.0569347			0.106032	0.0791633
1.44742	0.00137979		1.44742	0.00162574		1.44742	0.00200584		1.44742	0.00215255		1.44742	0.00315764			1.44743	0.00520051		1.44743	0.00579564		1.44743	0.00607968		1.44743	0.00581227		1.44743	0.00748792			0.114134	0.237093		0.109236	0.127144		0.111517	0.0840627		0.117279	0.0817969		0.114514	0.0583435			0.109061	0.0805501
1.46766	0.00114982		1.46766	0.0014015		1.46766	0.00255288		1.46766	0.00205896		1.46766	0.00432354			1.46767	0.00462267		1.46767	0.00548066		1.46767	0.00709811		1.46767	0.00629395		1.46767	0.00748792			0.11727	0.241808		0.112313	0.129555		0.114619	0.0855215		0.120462	0.0835751		0.11766	0.0598494			0.112133	0.0825147
1.48791	0.00183971		1.48791	0.00184998		1.48791	0.00154996		1.48791	0.0017314		1.48791	0.00378917			1.48792	0.00566278		1.48792	0.00607912		1.48792	0.00586365		1.48792	0.00544299		1.48792	0.0072587			0.120447	0.246522		0.115433	0.132358		0.117763	0.087892		0.123687	0.0853065		0.120848	0.0611125			0.115248	0.0839015
1.50815	0.00103484		1.50815	0.00128938		1.50815	0.00118527		1.50815	0.00191858		1.50815	0.00267185			1.50816	0.00496937		1.50816	0.00510268		1.50816	0.00614141		1.50816	0.00552327		1.50816	0.00804187			0.123667	0.250431		0.118595	0.135161		0.12095	0.089442		0.126954	0.0868975		0.124079	0.0623755			0.118405	0.0851728
1.52839	0.00103484		1.52839	0.00190604		1.52839	0.00154996		1.52839	0.00205896		1.52839	0.00335196			1.5284	0.00427597		1.5284	0.00551216		1.5284	0.0065426		1.5284	0.00560355		1.5284	0.00689576			0.12693	0.254341		0.1218	0.137628		0.12418	0.0906273		0.130264	0.0884885		0.127353	0.0638815			0.121605	0.0871374
1.54864	0.000574911		1.54864	0.00151362		1.54864	0.00118527		1.54864	0.00280767		1.54864	0.0032548			1.54865	0.00358257		1.54865	0.0048822		1.54865	0.00682036		1.54865	0.00475258		1.54865	0.0062845			0.130235	0.25917		0.125048	0.140431		0.127452	0.0919949		0.133617	0.0901731		0.130669	0.0651931			0.124848	0.0884086
1.56888	0.00114982		1.56888	0.00123332		1.56888	0.00182349		1.56888	0.00131025		1.56888	0.00349769			1.56889	0.00381371		1.56889	0.0048192		1.56889	0.00629571		1.56889	0.00480074		1.56889	0.00693396			0.133583	0.264459		0.128339	0.143682		0.130766	0.0935449		0.137012	0.0919513		0.134028	0.0666019			0.128133	0.0896799
1.58912	0.000804875		1.58912	0.000953022		1.58912	0.00173231		1.58912	0.00154422		1.58912	0.00242895			1.58913	0.00566278		1.58913	0.00428373		1.58913	0.00521557		1.58913	0.00505764		1.58913	0.00651372			0.136973	0.268598		0.131672	0.146149		0.134123	0.0959154		0.14045	0.0943847		0.13743	0.0687394			0.131461	0.0915289
1.60937	0.000574911		1.60937	0.000840901		1.60937	0.00127644		1.60937	0.00112307		1.60937	0.00257469			1.60938	0.00358257		1.60938	0.00529167		1.60938	0.00595624		1.60938	0.00508975		1.60938	0.00594067			0.140405	0.273313		0.135048	0.149232		0.137523	0.0982859		0.14393	0.09635		0.140874	0.0696624			0.134832	0.093378
1.62961	0.00114982		1.62961	0.00123332		1.62961	0.00145879		1.62961	0.00149743		1.62961	0.00252611			1.62962	0.00369814		1.62962	0.0049137		1.62962	0.00533901		1.62962	0.00406217		1.62962	0.00710588			0.14388	0.278257		0.138467	0.152652		0.140965	0.100383		0.147454	0.0977071		0.144361	0.070974			0.138245	0.0946493
1.64986	0.000804875		1.64986	0.0016818		1.64986	0.00127644		1.64986	0.00149743		1.64986	0.00276901			1.64987	0.00312031		1.64987	0.0048822		1.64987	0.00490695		1.64987	0.00433512		1.64987	0.00584516			0.147398	0.282856		0.141928	0.155399		0.14445	0.101477		0.151019	0.0992981		0.14789	0.0723828			0.141701	0.0962672
																																0.150958	0.28711		0.145433	0.157977		0.147977	0.102936		0.154627	0.100796		0.151462	0.0735973			0.1452	0.0983474
																																0.15456	0.290675		0.14898	0.160836		0.151547	0.10485		0.158278	0.102667		0.155077	0.0748118			0.148741	0.100428
																																0.158205	0.294354		0.152569	0.164032		0.155159	0.106127		0.161972	0.104399		0.158734	0.0765606			0.152325	0.102508
																																0.161893	0.298954		0.156202	0.16605		0.158814	0.108133		0.165708	0.106317		0.162434	0.0779208			0.155952	0.104472
																																0.165622	0.302058		0.159877	0.168629					0.169487	0.108423		0.166176	0.0797668			0.159621	0.106206
																																0.169395	0.305738		0.163595	0.172273					0.173308	0.10978		0.169961	0.0805927			0.163333	0.107477
																																0.17321	0.309877		0.167356	0.174683					0.177172	0.111886		0.173789	0.0819529			0.167088	0.108864
																																0.177067	0.313441		0.171159	0.177598					0.181078	0.114319		0.177659	0.0835074			0.170885	0.110251
																																0.180967	0.318616		0.175005	0.180514					0.185027	0.116425		0.181572	0.0846247			0.174725	0.111638
																																0.184909	0.3231		0.178894	0.182812					0.189019	0.118156		0.185528	0.0858392			0.178608	0.113371
																																0.188894	0.328044		0.182826	0.186007					0.193053	0.119701		0.189526	0.0875395			0.182533	0.114758
																																0.192921	0.331149		0.1868	0.188362					0.19713	0.121198		0.193567	0.0892883			0.186501	0.11626
																																0.196991	0.335173		0.190817	0.191109					0.201249	0.123163		0.197651	0.0906971			0.190512	0.117531
																																0.201103	0.340002		0.194877	0.194192					0.205411	0.125035		0.201777	0.0920087			0.194565	0.119727
																																0.205258	0.344142		0.19898	0.196379					0.209616	0.127094		0.205945	0.093369			0.198661	0.121114
																																0.209455	0.349316		0.203125	0.198565					0.213863	0.128685		0.210157	0.0949235			0.2028	0.122039
																																0.213694	0.35334		0.207313	0.200863					0.218153	0.130744		0.214411	0.0966723			0.206981	0.12331
																																0.217977	0.356445		0.211544	0.203891					0.222486	0.132475		0.218707	0.0982269			0.211205	0.124581
																																0.222301	0.359779		0.215817	0.206806					0.226861	0.134347		0.223046	0.0993442			0.215472	0.126892
																																0.226668	0.363804		0.220134	0.20916					0.231278	0.136313		0.227428	0.10085			0.219781	0.128048
																																0.231078	0.368288		0.224493	0.21258					0.235738	0.138325		0.231853	0.102162			0.224133	0.129782
																																0.23553	0.372312		0.228894	0.215215					0.240241	0.140384		0.23632	0.103376			0.228528	0.131284
																																0.240024	0.376107		0.233339	0.218298					0.244787	0.142536		0.24083	0.104591			0.232965	0.133249
																																0.244561	0.379901		0.237826	0.220316					0.249375	0.144502		0.245382	0.105854			0.237445	0.135791
																																0.249141	0.38519		0.242356	0.222727					0.254005	0.14642		0.249977	0.10702			0.241968	0.136716
																																0.253763	0.38956		0.246928	0.225418					0.258679	0.148713		0.254615	0.108283			0.246533	0.138565
																																0.258427	0.392779		0.251544	0.228109					0.263394	0.150959		0.259295	0.110177			0.251141	0.140298
																																0.263134	0.397148		0.256202	0.230743					0.268153	0.153018		0.264018	0.111975			0.255792	0.141801
																																0.267883	0.400598		0.260903	0.233154					0.272954	0.155405		0.268783	0.113724			0.260486	0.144227
																																0.272675	0.404507		0.265646	0.235452					0.277798	0.15737		0.273591	0.114987			0.265222	0.146192
																																0.27751	0.408992		0.270433	0.238031					0.282684	0.159523		0.278442	0.11659			0.27	0.148272
																																0.282386	0.412786		0.275262	0.239881					0.287613	0.161956		0.283335	0.117756			0.274822	0.150352
																																0.287306	0.416121		0.280134	0.242908					0.292584	0.164109		0.288271	0.119019			0.279686	0.151855
																																0.292268	0.419915		0.285048	0.246048					0.297598	0.166121		0.29325	0.12067			0.284592	0.153126
																																0.297272	0.423019		0.290005	0.247842					0.302655	0.168273		0.298271	0.121691			0.289542	0.154975
																																0.302319	0.427044		0.295005	0.250645					0.307754	0.170519		0.303335	0.123099			0.294534	0.156709
																																0.307408	0.430148		0.300048	0.253616					0.312896	0.172766		0.308441	0.124945			0.299568	0.15798
																																0.312539	0.434058		0.305134	0.256923					0.31808	0.174778		0.31359	0.126257			0.304646	0.160522
																																0.317714	0.436702		0.310262	0.258998					0.323307	0.177164		0.318782	0.127714			0.309766	0.162718
																																0.32293	0.439692		0.315433	0.261801					0.328577	0.178755		0.324016	0.12956			0.314928	0.164336
																																0.328189	0.443141		0.320646	0.264435					0.333889	0.180159		0.329293	0.130823			0.320134	0.166532
																																0.333491	0.446246		0.325903	0.267463					0.339244	0.182171		0.334613	0.132718			0.325382	0.168843
																																0.338835	0.45096		0.331202	0.270041					0.344641	0.184277		0.339975	0.13403			0.330672	0.170577
																																0.344222	0.454525		0.336544	0.27234					0.350081	0.18643		0.34538	0.135196			0.336006	0.172195
																																0.349651	0.458204		0.341928	0.274975					0.355564	0.188161		0.350827	0.136556			0.341382	0.17335
																																0.355122	0.461653		0.347356	0.277497					0.361089	0.189658		0.356317	0.137916			0.3468	0.175199
																																0.360636	0.464873		0.352826	0.279796					0.366657	0.191437		0.36185	0.138985			0.352262	0.176355
																																0.366193	0.468782		0.358339	0.281646					0.372267	0.193636		0.367425	0.140734			0.357766	0.177973
																																0.371792	0.472002		0.363894	0.283944					0.37792	0.195414		0.373043	0.142434			0.363312	0.178897
																																0.377433	0.475681		0.369493	0.286243					0.383616	0.197099		0.378704	0.144328			0.368902	0.180631
																																0.383117	0.478786		0.375134	0.288878					0.389354	0.19883		0.384407	0.145737			0.374534	0.182133
																																0.388843	0.48258		0.380817	0.291849					0.395135	0.201076		0.390153	0.146952			0.380208	0.183289
																																0.394612	0.486605		0.386544	0.293923					0.400958	0.203042		0.395941	0.148652			0.385926	0.183982
																																0.400424	0.489824		0.392313	0.296782					0.406824	0.205522		0.401772	0.149964			0.391686	0.185138
																																0.406278	0.493274		0.398125	0.298632					0.412733	0.207674		0.407646	0.151227			0.397488	0.187103
																																0.412174	0.496378		0.40398	0.301155					0.418684	0.209827		0.413562	0.152587			0.403334	0.18849
																																0.418113	0.499943		0.409877	0.303902					0.424678	0.211605		0.419521	0.154287			0.409222	0.190339
																																0.424094	0.502817		0.415817	0.306144					0.430714	0.21343		0.425523	0.155744			0.415152	0.191841
																																0.430118	0.506611		0.4218	0.309284					0.436793	0.215349		0.431567	0.157056			0.421126	0.193228
																																0.436184	0.509831		0.427826	0.311302					0.442914	0.21708		0.437654	0.158611			0.427142	0.194152
																																0.442293	0.512476		0.433894	0.313712					0.449079	0.218999		0.443783	0.159534			0.4332	0.195539
																																0.448444	0.515465		0.440005	0.316459					0.455285	0.221104		0.449955	0.16104			0.439302	0.196464
																																0.454638	0.51903		0.446159	0.319486					0.461535	0.222836		0.45617	0.162157			0.445446	0.19785
																																0.460874	0.521674		0.452356	0.321617					0.467827	0.224427		0.462427	0.163711			0.451632	0.198659
																																0.467152	0.523974		0.458595	0.324252					0.474161	0.225971		0.468727	0.16546			0.457862	0.1997
																																0.473473	0.526503		0.464877	0.326326					0.480538	0.228124		0.47507	0.167015			0.464134	0.200971
																																0.479837	0.528688		0.471202	0.328568					0.486958	0.230136		0.481455	0.168909			0.470448	0.202704
																																0.486243	0.532023		0.477569	0.33053					0.493421	0.231727		0.487883	0.170124			0.476806	0.204322
																																0.492692	0.534897		0.48398	0.333277					0.499926	0.233411		0.494353	0.172067			0.483206	0.205131
																																0.499183	0.538462		0.490433	0.335351					0.506473	0.236032		0.500866	0.17367			0.489648	0.205709
																																0.505716	0.541796		0.496928	0.337145					0.513063	0.238278		0.507422	0.175273			0.496134	0.207674
																																0.512292	0.543751		0.503467	0.339276					0.519696	0.240056		0.51402	0.176682			0.502662	0.209292
																																0.518911	0.546855		0.510048	0.34135					0.526371	0.241554		0.520661	0.178382			0.509232	0.210101
																																0.525572	0.549615		0.516672	0.344153					0.533089	0.243566		0.527345	0.179597			0.515846	0.211718
																																0.532275	0.552144		0.523339	0.346115					0.53985	0.24525		0.534071	0.181346			0.522502	0.212527
																																0.539021	0.555019		0.530048	0.348133					0.546653	0.247075		0.54084	0.182803			0.5292	0.21403
																																0.545809	0.558123		0.5368	0.350151					0.553499	0.249181		0.547651	0.183872			0.535942	0.215532
																																0.55264	0.561113		0.543595	0.352674					0.560387	0.251006		0.554505	0.185038			0.542726	0.217381
																																0.559513	0.564103		0.550433	0.354804					0.567318	0.253018		0.561402	0.186398			0.549552	0.218421
																																0.566429	0.566172		0.557313	0.357439					0.574292	0.254609		0.568341	0.187467			0.556422	0.219577
																																0.573388	0.568472		0.564236	0.359289					0.581308	0.256528		0.575323	0.188681			0.563334	0.221311
																																0.580388	0.570657		0.571202	0.361083					0.588367	0.258025		0.582348	0.190187			0.570288	0.222697
																																0.587432	0.573646		0.57821	0.362877					0.595468	0.260084		0.589415	0.19145			0.577286	0.223391
																																0.594517	0.575486		0.585262	0.364727					0.602612	0.261862		0.596525	0.192713			0.584326	0.224546
																																0.601645	0.577785		0.592356	0.367082					0.609798	0.263126		0.603677	0.194268			0.591408	0.225587
																																0.608816	0.580545		0.599493	0.369548					0.617027	0.264764		0.610872	0.195628			0.598534	0.226742
																																0.616029	0.582845		0.606672	0.372071					0.624299	0.266823		0.61811	0.197328			0.605702	0.227667
																																0.623285	0.585949		0.613894	0.373528					0.631614	0.268133		0.62539	0.198348			0.612912	0.228707
																																0.630583	0.589399		0.621159	0.375659					0.63897	0.270332		0.632713	0.199368			0.620166	0.229285
																																0.637924	0.592158		0.628467	0.378125					0.64637	0.272064		0.640078	0.200923			0.627462	0.230556
																																0.645307	0.594688		0.635817	0.380256					0.653812	0.273889		0.647486	0.202575			0.6348	0.231365
																																0.652732	0.597907		0.64321	0.383059					0.661297	0.276041		0.654937	0.203983			0.642182	0.232752
																																0.6602	0.600322		0.650646	0.385021					0.668824	0.277819		0.662431	0.205538			0.649606	0.233561
																																0.667711	0.602622		0.658125	0.386983					0.676394	0.279223		0.669967	0.206655			0.657072	0.23437
																																0.675264	0.603886		0.665646	0.388889					0.684007	0.280861		0.677545	0.207627			0.664582	0.236334
																																0.682859	0.605841		0.67321	0.391019					0.691662	0.282873		0.685167	0.209279			0.672134	0.238068
																																0.690497	0.607681		0.680817	0.392981					0.699359	0.284371		0.69283	0.210979			0.679728	0.238646
																																0.698178	0.609061		0.688467	0.394327					0.7071	0.286102		0.700537	0.212485			0.687366	0.23957
																																0.705901	0.611475		0.696159	0.395896					0.714883	0.287787		0.708286	0.213359			0.695046	0.24061
																																0.713666	0.61274		0.703894	0.397802					0.722708	0.289144		0.716078	0.21506			0.702768	0.241766
																																0.721474	0.61481		0.711672	0.40083					0.730576	0.291296		0.723912	0.216565			0.710534	0.243037
																																0.729324	0.616994		0.719493	0.402343					0.738487	0.2927		0.731789	0.217829			0.718342	0.243846
																																0.737217	0.619524		0.727356	0.404474					0.74644	0.294759		0.739709	0.219383			0.726192	0.245811
																																0.745152	0.621019		0.735262	0.406716					0.754436	0.296116		0.747671	0.220598			0.734086	0.246273
																																0.75313	0.623318		0.74321	0.408734					0.762475	0.298222		0.755676	0.222055			0.742022	0.247544
																																0.761151	0.624813		0.751202	0.411033					0.770556	0.299719		0.763724	0.223221			0.75	0.248815
																																0.769213	0.626998		0.759236	0.412602					0.778679	0.301731		0.771814	0.224824			0.758022	0.249624
																																0.777318	0.630332		0.767313	0.414284					0.786846	0.303556		0.779947	0.22633			0.766086	0.250665
																																0.785466	0.632632		0.775433	0.416134					0.795055	0.305194		0.788122	0.22769			0.774192	0.25182
																																0.793656	0.635851		0.783595	0.417592					0.803306	0.3073		0.79634	0.228905			0.782342	0.253323
																																0.801889	0.638036		0.7918	0.419273					0.8116	0.309031		0.804601	0.229973			0.790534	0.254709
																																0.810164	0.640336		0.800048	0.420899					0.819937	0.310763		0.812904	0.231236			0.798769	0.255403
																																0.818482	0.641486		0.808339	0.422637					0.828316	0.312681		0.82125	0.232985			0.807046	0.256212
																																0.826842	0.643095		0.816672	0.424599					0.836738	0.314038		0.829638	0.234831			0.815366	0.257367
																																0.835244	0.644705		0.825048	0.427066					0.845203	0.315723		0.838069	0.236094			0.823729	0.258754
																																0.84369	0.64643		0.833467	0.428411					0.85371	0.317033		0.846543	0.237649			0.832134	0.25991
																																0.852177	0.648844		0.841928	0.429701					0.862259	0.318484		0.855059	0.239495			0.840582	0.260834
																																0.860707	0.651489		0.850433	0.43127					0.870852	0.319888		0.863618	0.240952			0.849073	0.261874
																																0.86928	0.654019		0.85898	0.432335					0.879487	0.321619		0.87222	0.24275			0.857606	0.262799
																																0.877895	0.655973		0.867569	0.434242					0.888164	0.32321		0.880864	0.244158			0.866182	0.263724
																																0.886552	0.658158		0.876202	0.436091					0.896884	0.324474		0.889551	0.245324			0.874801	0.264301
																																0.895252	0.659883		0.884877	0.437773					0.905647	0.325831		0.898281	0.246733			0.883462	0.264995
																																0.903994	0.661722		0.893595	0.439007					0.914452	0.327468		0.907053	0.248093			0.892166	0.265919
																																0.912779	0.663677		0.902356	0.440408					0.9233	0.3292		0.915868	0.249794			0.900913	0.267191
																																0.921607	0.665057		0.911159	0.44209					0.93219	0.331399		0.924725	0.251202			0.909702	0.267884
																																0.930476	0.666437		0.920005	0.44366					0.941123	0.332803		0.933625	0.252563			0.918534	0.269155
																																0.939389	0.667702		0.928894	0.445229					0.950099	0.334581		0.942568	0.253874			0.927409	0.27008
																																0.948344	0.668621		0.937826	0.446407					0.959117	0.336125		0.951553	0.255234			0.936326	0.271004
																																0.957341	0.670231		0.9468	0.448257					0.968178	0.337763		0.960581	0.25708			0.945286	0.272276
																																0.966381	0.671956		0.955817	0.449714					0.977282	0.339307		0.969651	0.258538			0.954289	0.272969
																																0.975463	0.673566		0.964877	0.451172					0.986428	0.340805		0.978764	0.259801			0.963334	0.273662
																																0.984588	0.67483		0.97398	0.452966					0.995616	0.342489		0.98792	0.260967			0.972422	0.274356
																																0.993755	0.67598		0.983125	0.454816					1.00485	0.344221		0.997118	0.262035			0.981553	0.276089
																																1.00296	0.677245		0.992313	0.455881					1.01412	0.34628		1.00636	0.263347			0.990726	0.276667
																																1.01222	0.678625		1.00154	0.457955					1.02344	0.347777		1.01564	0.264367			0.999942	0.278054
																																1.02151	0.680005		1.01082	0.459637					1.0328	0.349228		1.02497	0.265533			1.0092	0.278747
																																1.03085	0.681039		1.02013	0.461375					1.0422	0.3511		1.03434	0.267282			1.0185	0.279094
																																1.04023	0.681844		1.02949	0.463449					1.05164	0.35255		1.04375	0.268691			1.02785	0.279903
																																1.04965	0.682879		1.03889	0.465131					1.06113	0.354188		1.0532	0.269808			1.03723	0.281174
																																1.05911	0.683914		1.04834	0.466925					1.07066	0.35592		1.0627	0.271363			1.04666	0.28233
																																1.06862	0.685869		1.05783	0.468214					1.08023	0.35723		1.07224	0.272431			1.05613	0.283023
																																1.07817	0.687363		1.06736	0.469111					1.08985	0.358914		1.08182	0.273597			1.06565	0.283601
																																1.08776	0.689203		1.07693	0.470905					1.0995	0.360552		1.09145	0.27486			1.07521	0.284988
																																1.0974	0.691158		1.08654	0.472699					1.1092	0.362237		1.10111	0.276755			1.08481	0.285681
																																1.10707	0.692883		1.0962	0.474381					1.11895	0.363781		1.11082	0.277532			1.09445	0.286837
																																1.11679	0.694032		1.1059	0.475502					1.12873	0.365653		1.12058	0.278552			1.10413	0.287761
																																1.12656	0.696102		1.11565	0.476959					1.13856	0.367384		1.13037	0.28001			1.11386	0.288802
																																1.13636	0.697827		1.12543	0.478697					1.14843	0.369022		1.14021	0.281176			1.12363	0.289726
																																1.14621	0.699207		1.13526	0.480211					1.15834	0.370987		1.15009	0.281953			1.13345	0.29042
																																1.1561	0.700931		1.14513	0.481332					1.1683	0.372672		1.16001	0.282827			1.1433	0.291344
																																1.16603	0.703001		1.15505	0.482341					1.17829	0.37431		1.16998	0.284528			1.1532	0.292846
																																1.176	0.704266		1.16501	0.483743					1.18834	0.375854		1.17999	0.285888			1.16314	0.293424
																																1.18602	0.706221		1.17501	0.485424					1.19842	0.377819		1.19004	0.287054			1.17313	0.294349
																																1.19608	0.708635		1.18505	0.48705					1.20854	0.37913		1.20013	0.288268			1.18315	0.294695
																																1.20618	0.70967		1.19513	0.488339					1.21871	0.381048		1.21027	0.289871			1.19322	0.295851
																																1.21632	0.710935		1.20526	0.490133					1.22892	0.382967		1.22044	0.291134			1.20333	0.296776
																																1.22651	0.71289		1.21543	0.491086					1.23918	0.38423		1.23067	0.292397			1.21349	0.298162
																																1.23674	0.713809		1.22565	0.492656					1.24947	0.385494		1.24093	0.293563			1.22369	0.299318
																																1.24701	0.715189		1.2359	0.493889					1.25981	0.386991		1.25124	0.294875			1.23393	0.300358
																																1.25733	0.715879		1.2462	0.495403					1.27019	0.388255		1.26159	0.296089			1.24421	0.300936
																																1.26768	0.717029		1.25654	0.49658					1.28062	0.39036		1.27198	0.297547			1.25453	0.302207
																																1.27808	0.718064		1.26693	0.497926					1.29108	0.391905		1.28241	0.298956			1.2649	0.303132
																																1.28852	0.718754		1.27736	0.499271					1.30159	0.393355		1.29289	0.300219			1.27531	0.303825
																																1.29901	0.719673		1.28783	0.500336					1.31215	0.394759		1.30341	0.301627			1.28577	0.304981
																																1.30953	0.720938		1.29834	0.501738					1.32274	0.39649		1.31397	0.30255			1.29626	0.305674
																																1.3201	0.722548		1.30889	0.502747					1.33338	0.398175		1.32458	0.304008			1.3068	0.307061
																																1.33071	0.723468		1.31949	0.504317					1.34406	0.399438		1.33522	0.304882			1.31738	0.307639
																																1.34137	0.725423		1.33013	0.505774					1.35478	0.400842		1.34591	0.305951			1.32801	0.308448
																																1.35207	0.726342		1.34082	0.506615					1.36554	0.402527		1.35665	0.307797			1.33867	0.308795
																																1.3628	0.727262		1.35154	0.507624					1.37635	0.404305		1.36742	0.308769			1.34938	0.309488
																																1.37359	0.727952		1.36231	0.508745					1.3872	0.405475		1.37824	0.310129			1.36013	0.310413
																																1.38441	0.729792		1.37312	0.509979					1.39809	0.406832		1.3891	0.311489			1.37093	0.311453
																																1.39528	0.730827		1.38398	0.51138					1.40903	0.407815		1.4	0.312509			1.38177	0.311799
																																1.40618	0.731862		1.39488	0.513006					1.42001	0.409967		1.41095	0.313821			1.39265	0.312608
																																1.41714	0.733471		1.40582	0.5148					1.43103	0.411184		1.42194	0.315278			1.40357	0.313417
																																1.42813	0.734276		1.4168	0.515921					1.44209	0.412447		1.43297	0.316395			1.41453	0.313764
																																1.43917	0.735311		1.42783	0.517154					1.4532	0.413804		1.44404	0.317756			1.42554	0.314689
																																1.45024	0.735771		1.43889	0.518276					1.46434	0.415115		1.45516	0.318776			1.43659	0.316075
																																1.46137	0.736921		1.45001	0.519621					1.47553	0.416425		1.46632	0.320622			1.44769	0.316769
																																1.47253	0.737611		1.46116	0.520742					1.48677	0.417361		1.47752	0.321788			1.45882	0.317578
																																1.48374	0.739105		1.47236	0.521919					1.49804	0.418531		1.48877	0.323391			1.47	0.318965
																																1.49498	0.74014		1.4836	0.52276					1.50936	0.420356		1.50005	0.3248			1.48122	0.319427
																																1.50628	0.741405		1.49488	0.524218					1.52072	0.421619		1.51138	0.325771			1.49249	0.320236
																																1.51761	0.74313		1.5062	0.525395					1.53213	0.423023		1.52275	0.326986			1.50379	0.320814
																																1.52899	0.743935		1.51757	0.526797					1.54357	0.42438		1.53417	0.32854			1.51514	0.321854
																																1.5404	0.74474		1.52898	0.527806					1.55506	0.42555		1.54563	0.329803			1.52653	0.322663
																																1.55187	0.745544		1.54043	0.528983					1.56659	0.42686		1.55713	0.330823			1.53797	0.324165
																																1.56337	0.747499		1.55193	0.52988					1.57817	0.428217		1.56867	0.332184			1.54945	0.325321
																																1.57491	0.748419		1.56347	0.531057					1.58979	0.429527		1.58025	0.333204			1.56097	0.326361
																																1.5865	0.749224		1.57505	0.532403					1.60144	0.431259		1.59188	0.33403			1.57253	0.327285
																																1.59813	0.750144		1.58667	0.533916					1.61315	0.432101		1.60355	0.335293			1.58413	0.327748
																																1.60981	0.751409		1.59834	0.535262					1.62489	0.433365		1.61527	0.336556			1.59578	0.328557
																																1.62152	0.752098		1.61005	0.536775					1.63668	0.434768		1.62702	0.337916			1.60747	0.329712
																																1.63328	0.752903		1.6218	0.538457					1.64851	0.435891		1.63882	0.338645			1.61921	0.330406
																																1.64508	0.753938		1.6336	0.539522					1.66038	0.437061		1.65066	0.340151			1.63098	0.331446
																																1.65693	0.754743		1.64543	0.540644					1.6723	0.438325		1.66254	0.341219			1.6428	0.33237
																																1.66881	0.755548		1.65731	0.541597					1.68425	0.439495		1.67447	0.341997			1.65466	0.333642
																																1.68074	0.757043		1.66924	0.542886					1.69625	0.440477		1.68644	0.343017			1.66657	0.334219
																																1.69271	0.757963		1.6812	0.543559					1.7083	0.441881		1.69845	0.344085			1.67851	0.335028
																																1.70472	0.758422		1.69321	0.544848					1.72038	0.443379		1.71051	0.345106			1.6905	0.335837
																																1.71678	0.759457		1.70526	0.545801					1.73251	0.444689		1.7226	0.34598			1.70253	0.3363
																																1.72888	0.760032		1.71736	0.546978					1.74468	0.445999		1.73474	0.346757			1.71461	0.337571
																																1.74102	0.760837		1.72949	0.547987					1.75689	0.447029		1.74692	0.348118			1.72673	0.338495
																																1.7532	0.761757		1.74167	0.549389					1.76915	0.448152		1.75915	0.349283			1.73889	0.338958
																																1.76543	0.762217		1.75389	0.550566					1.78145	0.449649		1.77142	0.350449			1.75109	0.339651
																																1.7777	0.763597		1.76616	0.551912					1.79379	0.450912		1.78373	0.351324			1.76333	0.340344
																																1.79001	0.764861		1.77847	0.553033					1.80617	0.452129		1.79608	0.35283			1.77562	0.341038
																																1.80236	0.766126		1.79082	0.553818					1.8186	0.45358		1.80847	0.354384			1.78795	0.342078
																																1.81476	0.767046		1.80321	0.554603					1.83107	0.455077		1.82091	0.355744			1.80033	0.343118
																																1.82719	0.768081		1.81565	0.556004					1.84358	0.456247		1.83339	0.357008			1.81274	0.343811
																																1.83967	0.769346		1.82812	0.556957					1.85613	0.45723		1.84591	0.357833			1.8252	0.344158
																																1.8522	0.770266		1.84065	0.55763					1.86873	0.45868		1.85848	0.359048			1.8377	0.344736
																																1.86476	0.771185		1.85321	0.559087					1.88137	0.45971		1.87109	0.359971			1.85025	0.345198
																																1.87737	0.772105		1.86582	0.559928					1.89405	0.460739		1.88374	0.361185			1.86283	0.346238
																																1.89002	0.772795		1.87847	0.560937					1.90677	0.461862		1.89643	0.362205			1.87546	0.346932
																																1.90271	0.7736		1.89116	0.561946					1.91954	0.462985		1.90917	0.363614			1.88813	0.347741
																																1.91545	0.77452		1.90389	0.562899					1.93235	0.464623		1.92195	0.364392			1.90085	0.349012
																																1.92823	0.77498		1.91667	0.563909					1.9452	0.466121		1.93477	0.364974			1.91361	0.349127
																																1.94105	0.77567		1.92949	0.565086					1.9581	0.467197		1.94763	0.365995			1.92641	0.34959
																																1.95391	0.777165		1.94236	0.566095					1.97103	0.468554		1.96054	0.367306			1.93925	0.350514
																																1.96682	0.778544		1.95526	0.566712					1.98401	0.46949		1.97349	0.368326			1.95213	0.351786
																																1.97976	0.779119		1.96821	0.568337					1.99704	0.470285		1.98648	0.369541			1.96506	0.352132
																																1.99275	0.780154		1.9812	0.569458					2.0101	0.471409		1.99952	0.370658			1.97803	0.353288
																																2.00579	0.781534		1.99424	0.570748					2.02321	0.472672		2.01259	0.371678			1.99105	0.354097
																																2.01886	0.783374		2.00731	0.571813					2.03636	0.473701		2.02571	0.372844			2.0041	0.354906
																																2.03198	0.783489		2.02043	0.572766					2.04955	0.474637		2.03888	0.373524			2.0172	0.355946
																																2.04514	0.784293		2.0336	0.573214					2.06279	0.476135		2.05208	0.374885			2.03034	0.356408
																																2.05834	0.784523		2.0468	0.574616					2.07607	0.477211		2.06533	0.375953			2.04353	0.35687
																																2.07159	0.785213		2.06005	0.575513					2.08939	0.478662		2.07862	0.377168			2.05675	0.357679
																																2.08488	0.785673		2.07334	0.576858					2.10275	0.480206		2.09195	0.378625			2.07002	0.358026
																																2.09821	0.786593		2.08667	0.577867					2.11616	0.482124		2.10533	0.380131			2.08333	0.359182
																																2.11158	0.786938		2.10005	0.578764					2.1296	0.483575		2.11874	0.381248			2.09669	0.360337
																																2.12499	0.787628		2.11347	0.579717					2.1431	0.484932		2.13221	0.382463			2.11009	0.361378
																																2.13845	0.788778		2.12693	0.580614					2.15663	0.486008		2.14571	0.383677			2.12353	0.362187
																																2.15195	0.789353		2.14043	0.581736					2.17021	0.486991		2.15925	0.38494			2.13701	0.36288
																																2.16549	0.790043		2.15398	0.582577					2.18382	0.488255		2.17284	0.385475			2.15053	0.363458
																																2.17908	0.791192		2.16757	0.583698					2.19749	0.489518		2.18647	0.386495			2.1641	0.36392
																																2.19271	0.791422		2.1812	0.584931					2.21119	0.490735		2.20015	0.387564			2.17771	0.364729
																																2.20638	0.792112		2.19488	0.585884					2.22494	0.492045		2.21387	0.38941			2.19137	0.365538
																																2.22009	0.792802		2.2086	0.587117					2.23873	0.492981		2.22762	0.390819			2.20506	0.365654
																																2.23384	0.793377		2.22236	0.588407					2.25256	0.494291		2.24143	0.392082			2.2188	0.366578
																																2.24764	0.794067		2.23616	0.589416					2.26643	0.495087		2.25527	0.39349			2.23258	0.367156
																																2.26148	0.794527		2.25001	0.590425					2.28035	0.496116		2.26916	0.394753			2.24641	0.36808
																																2.27536	0.795102		2.26389	0.59149					2.29431	0.49752		2.28309	0.395676			2.26027	0.369005
																																2.28929	0.796022		2.27783	0.592499					2.30831	0.498549		2.29706	0.396599			2.27418	0.369814
																																2.30326	0.796826		2.2918	0.593789					2.32236	0.499813		2.31107	0.397474			2.28813	0.370392
																																2.31727	0.797056		2.30582	0.594629					2.33644	0.501217		2.32513	0.399077			2.30213	0.371201
																																2.33132	0.797746		2.31988	0.595582					2.35057	0.502433		2.33923	0.399951			2.31617	0.371894
																																2.34541	0.798206		2.33398	0.596592					2.36475	0.503837		2.35337	0.400777			2.33025	0.37305
																																2.35955	0.799356		2.34813	0.597545					2.37896	0.50496		2.36756	0.402137			2.34437	0.373974
																																2.37373	0.800391		2.36231	0.598161					2.39322	0.506551		2.38179	0.403352			2.35853	0.374783
																																2.38795	0.801311		2.37654	0.598778					2.40752	0.507534		2.39606	0.404372			2.37274	0.375592
																																2.40222	0.801771		2.39082	0.599787					2.42186	0.509031		2.41037	0.405732			2.38699	0.37617
																																2.41652	0.802461		2.40513	0.600852					2.43625	0.510248		2.42473	0.40685			2.40129	0.37721
																																2.43087	0.80361		2.41949	0.601749					2.45068	0.511558		2.43913	0.408113			2.41562	0.378366
																																2.44527	0.803955		2.43389	0.603038					2.46515	0.512447		2.45357	0.409813			2.43	0.379753
																																2.4597	0.80476		2.44834	0.603823					2.47966	0.51357		2.46805	0.410882			2.44442	0.381024
																																2.47418	0.805565		2.46283	0.60472					2.49422	0.5146		2.48258	0.412145			2.45889	0.381602
																																2.4887	0.806025		2.47736	0.605449					2.50882	0.515629		2.49715	0.413359			2.47339	0.382411
																																2.50326	0.806715		2.49193	0.60657					2.52346	0.516518		2.51176	0.414428			2.48794	0.382873
																																2.51786	0.807405		2.50654	0.607916					2.53814	0.517922		2.52641	0.415885			2.50253	0.383682
																																2.53251	0.807635		2.5212	0.609093					2.55287	0.519279		2.54111	0.417003			2.51717	0.384606
																																2.5472	0.80798		2.5359	0.609766					2.56764	0.520777		2.55585	0.418071			2.53185	0.385415
																																2.56193	0.808325		2.55065	0.610775					2.58245	0.521806		2.57063	0.419286			2.54657	0.386109
																																2.57671	0.809245		2.56543	0.611672					2.5973	0.522836		2.58546	0.420112			2.56133	0.387265
																																2.59152	0.809704		2.58026	0.613017					2.6122	0.523818		2.60032	0.42118			2.57613	0.388651
																																2.60638	0.810739		2.59513	0.614082					2.62714	0.524895		2.61523	0.422055			2.59098	0.390154
																																2.62128	0.811084		2.61005	0.615147					2.64212	0.526111		2.63019	0.423221			2.60587	0.390963
																																2.63623	0.811544		2.62501	0.61582					2.65715	0.526954		2.64518	0.424824			2.62081	0.391194
																																2.65122	0.811659		2.64001	0.616437					2.67221	0.528264		2.66022	0.426087			2.63578	0.391656
																																2.66624	0.812579		2.65505	0.617502					2.68732	0.528966		2.6753	0.427544			2.6508	0.392581
																																2.68132	0.813154		2.67013	0.618231					2.70247	0.530182		2.69042	0.428176			2.66586	0.393852
																																2.69643	0.813384		2.68526	0.619352					2.71767	0.531165		2.70559	0.428807			2.68097	0.394661
																																2.71159	0.814189		2.70043	0.620081					2.73291	0.532288		2.7208	0.429585			2.69611	0.394776
																																2.72679	0.814764		2.71565	0.621314					2.74819	0.533692		2.73605	0.430799			2.7113	0.39547
																																2.74203	0.815569		2.7309	0.622155					2.76351	0.535002		2.75134	0.431868			2.72654	0.396163
																																2.75731	0.815799		2.7462	0.62322					2.77888	0.536313		2.76668	0.432985			2.74181	0.39651
																																2.77264	0.816488		2.76154	0.623725					2.79428	0.537295		2.78206	0.433568			2.75713	0.397319
																																2.78801	0.816833		2.77693	0.62479					2.80973	0.538746		2.79748	0.434685			2.77249	0.398128
																																2.80342	0.817293		2.79236	0.625743					2.82523	0.539729		2.81294	0.435463			2.78789	0.399052
																																2.81887	0.817638		2.80783	0.626416					2.84076	0.540477		2.82845	0.436483			2.80334	0.399515
																																2.83437	0.818098		2.82334	0.627312					2.85634	0.541554		2.844	0.43794			2.81882	0.400324
																																2.84991	0.818328		2.83889	0.628153					2.87196	0.542396		2.85959	0.439398			2.83435	0.40067
																																2.86549	0.818673		2.85449	0.629106					2.88763	0.5438		2.87522	0.440515			2.84993	0.401364
																																2.88112	0.819363		2.87013	0.63034					2.90333	0.544829		2.8909	0.441778			2.86554	0.402288
																																2.89678	0.819823		2.88582	0.630956					2.91908	0.546093		2.90662	0.443187			2.8812	0.402866
																																2.91249	0.820168		2.90154	0.631853					2.93487	0.547356		2.92238	0.444547			2.8969	0.404368
																																2.92824	0.820743		2.91731	0.63247					2.95071	0.548339		2.93819	0.445519			2.91265	0.404831
																																2.94404	0.821203		2.93312	0.633703					2.96658	0.549275		2.95404	0.446053			2.92843	0.405409
																																2.95987	0.821548		2.94898	0.6346					2.9825	0.550398		2.96993	0.44717			2.94426	0.406217
																																2.97575	0.822123		2.96488	0.635497					2.99846	0.551427		2.98586	0.448288			2.96014	0.406911
																																2.99167	0.822927		2.98082	0.63617					3.01447	0.552504		3.00183	0.449599			2.97605	0.407835
																																3.00764	0.823387		2.9968	0.637235					3.03052	0.553907		3.01785	0.450522			2.99201	0.408991
																																3.02364	0.823732		3.01283	0.63802					3.04661	0.554796		3.03391	0.452028			3.00801	0.409453
																																3.03969	0.823962		3.02889	0.638805					3.06274	0.555732		3.05002	0.453291			3.02405	0.410031
																																3.05578	0.824537		3.04501	0.639926					3.07891	0.557183		3.06616	0.454166			3.04014	0.411418
																																3.07192	0.825112		3.06116	0.640487					3.09513	0.558446		3.08235	0.454943			3.05626	0.41292
																																3.08809	0.825457		3.07736	0.64144					3.11139	0.559476		3.09858	0.455866			3.07243	0.413498
																																3.10431	0.825802		3.0936	0.642168					3.12769	0.560225		3.11486	0.456789			3.08865	0.414192
																																3.12057	0.825917		3.10988	0.642841					3.14404	0.560693		3.13117	0.457906			3.1049	0.415347
																																3.13688	0.826492		3.1262	0.643794					3.16043	0.561535		3.14753	0.458926			3.1212	0.415694
																																3.15322	0.827067		3.14257	0.645084					3.17686	0.562424		3.16393	0.460092			3.13754	0.416619
																																3.16961	0.827872		3.15898	0.645812					3.19333	0.563407		3.18038	0.46087			3.15393	0.417312
																																3.18604	0.828677		3.17543	0.646597					3.20984	0.564436		3.19687	0.46189			3.17035	0.41789
																																3.20252	0.829022		3.19193	0.647326					3.2264	0.565512		3.2134	0.462618			3.18682	0.41893
																																3.21903	0.829481		3.20847	0.648167					3.243	0.566542		3.22997	0.463687			3.20334	0.419739
																																3.23559	0.829826		3.22505	0.649232					3.25965	0.567244		3.24658	0.464902			3.21989	0.420548
																																3.25219	0.829941		3.24167	0.649849					3.27633	0.568507		3.26324	0.46563			3.23649	0.421588
																																3.26884	0.830171		3.25834	0.65097					3.29306	0.569584		3.27994	0.466699			3.25313	0.422744
																																3.28552	0.830516		3.27505	0.651867					3.30983	0.570707		3.29668	0.467622			3.26981	0.422975
																																3.30225	0.830746		3.2918	0.652596					3.32665	0.571736		3.31347	0.468885			3.28654	0.423899
																																3.31902	0.831321		3.3086	0.653212					3.3435	0.573		3.3303	0.469662			3.3033	0.424477
																																3.33583	0.832241		3.32543	0.654165					3.3604	0.574029		3.34717	0.470537			3.32011	0.425517
																																3.35269	0.832471		3.34231	0.654838					3.37734	0.574918		3.36408	0.471363			3.33697	0.426442
																																3.36959	0.832701		3.35924	0.655735					3.39433	0.576088		3.38104	0.47248			3.35386	0.427135
																																3.38653	0.832701		3.3762	0.656127					3.41135	0.576696		3.39804	0.473646			3.3708	0.427828
																																3.40351	0.832816		3.39321	0.65708					3.42842	0.578194		3.41508	0.474666			3.38778	0.428522
																																3.42054	0.833161		3.41026	0.657641					3.44554	0.57927		3.43216	0.475735			3.40481	0.429331
																																3.43761	0.833391		3.42736	0.658538					3.46269	0.580112		3.44929	0.476949			3.42187	0.430371
																																3.45472	0.833506		3.44449	0.659603					3.47989	0.580955		3.46646	0.477921			3.43898	0.430833
																																3.47187	0.833736		3.46167	0.660556					3.49713	0.581703		3.48367	0.47899			3.45614	0.431758
																																3.48907	0.834196		3.47889	0.661285					3.51441	0.582733		3.50092	0.479815			3.47333	0.432798
																																3.5063	0.834541		3.49616	0.662014					3.53173	0.583575		3.51822	0.480933			3.49057	0.433491
																																3.52359	0.834771		3.51347	0.663191					3.5491	0.584183		3.53556	0.481953			3.50785	0.4343
																																3.54091	0.835001		3.53082	0.6642					3.56651	0.584979		3.55294	0.482779			3.52517	0.434994
																																3.55827	0.835805		3.54821	0.665097					3.58397	0.586055		3.57037	0.483896			3.54254	0.435918
																																3.57568	0.836035		3.56565	0.665714					3.60146	0.586476		3.58783	0.484625			3.55994	0.437074
																																3.59313	0.83638		3.58312	0.666555					3.619	0.587412		3.60534	0.485693			3.57739	0.437652
																																3.61063	0.83661		3.60065	0.667171					3.63658	0.588301		3.6229	0.486325			3.59489	0.437998
																																3.62816	0.836725		3.61821	0.667788					3.6542	0.589424		3.64049	0.486957			3.61242	0.43927
																																3.64574	0.837645		3.63582	0.668573					3.67187	0.590126		3.65813	0.487394			3.63	0.440194
																																3.66336	0.837645		3.65347	0.669526					3.68958	0.590969		3.67581	0.488462			3.64762	0.440772
																																3.68102	0.837875		3.67116	0.670311					3.70733	0.592092		3.69353	0.489531			3.66529	0.44135
																																3.69873	0.838335		3.68889	0.670927					3.72512	0.593168		3.7113	0.49026			3.68299	0.442274
																																3.71648	0.83868		3.70667	0.67188					3.74296	0.593776		3.72911	0.491134			3.70074	0.442737
																																3.73427	0.83891		3.72449	0.672553					3.76084	0.594946		3.74696	0.492009			3.71854	0.443546
																																3.7521	0.839025		3.74236	0.673618					3.77876	0.595648		3.76485	0.493077			3.73637	0.444239
																																3.76998	0.83937		3.76026	0.674011					3.79672	0.59621		3.78279	0.493806			3.75425	0.445626
																																3.78789	0.839715		3.77821	0.674908					3.81473	0.597567		3.80077	0.494632			3.77217	0.446204
																																3.80585	0.84006		3.7962	0.675468					3.83278	0.598409		3.81879	0.495798			3.79013	0.447128
																																3.82386	0.84006		3.81424	0.675804					3.85087	0.598877		3.83685	0.496672			3.80814	0.447822
																																3.8419	0.84029		3.83231	0.676533					3.869	0.599953		3.85496	0.497401			3.82618	0.448515
																																3.85999	0.84052		3.85043	0.677542					3.88718	0.600936		3.87311	0.498907			3.84427	0.449555
																																3.87812	0.84121		3.8686	0.678327					3.9054	0.602106		3.8913	0.499781			3.86241	0.450133
																																3.89629	0.841325		3.8868	0.678888					3.92366	0.603369		3.90954	0.500559			3.88058	0.451057
																																3.91451	0.842129		3.90505	0.679504					3.94197	0.604586		3.92781	0.501725			3.8988	0.451982
																																3.93277	0.842819		3.92334	0.680345					3.96031	0.605101		3.94613	0.502599			3.91706	0.453022
																																3.95107	0.843509		3.94167	0.681186					3.9787	0.60613		3.9645	0.503328			3.93537	0.454062
																																3.96941	0.843739		3.96005	0.681803					3.99714	0.606879		3.9829	0.503862			3.95371	0.454987
																																3.98779	0.844199		3.97847	0.682027					4.01561	0.607768		4.00135	0.504494			3.9721	0.456142
																																4.00622	0.844659		3.99693	0.682756					4.03413	0.608704		4.01984	0.505271			3.99054	0.456374
																																4.02469	0.844659		4.01543	0.683597					4.05269	0.60964		4.03837	0.505951			4.00901	0.457298
																																4.0432	0.845004		4.03398	0.684213					4.07129	0.610716		4.05695	0.506631			4.02753	0.458107
																																4.06176	0.845464		4.05257	0.685223					4.08994	0.611558		4.07557	0.507748			4.04609	0.459147
																																4.08036	0.846269		4.0712	0.686288					4.10863	0.612167		4.09423	0.508623			4.06469	0.459841
																																4.099	0.846499		4.08988	0.687129					4.12736	0.613056		4.11293	0.509546			4.08334	0.460765
																																4.11768	0.846729		4.1086	0.687577					4.14613	0.613992		4.13168	0.510566			4.10202	0.461805
																																4.1364	0.847074		4.12736	0.68825					4.16494	0.614834		4.15046	0.5111			4.12075	0.462614
																																4.15517	0.847419		4.14616	0.68881					4.1838	0.615817		4.1693	0.511926			4.13953	0.463539
																																4.17398	0.847534		4.16501	0.689651					4.2027	0.616472		4.18817	0.512703			4.15834	0.464232
																																4.19283	0.847764		4.18389	0.6901					4.22165	0.617314		4.20709	0.513869			4.1772	0.464579
																																4.21173	0.848683		4.20283	0.69066					4.24063	0.618531		4.22605	0.515035			4.1961	0.465157
																																4.23067	0.849258		4.2218	0.691445					4.25966	0.619467		4.24505	0.516153			4.21505	0.465734
																																4.24965	0.849488		4.24082	0.692342					4.27873	0.620168		4.26409	0.517076			4.23403	0.466197
																																4.26867	0.849948		4.25988	0.693239					4.29785	0.620636		4.28318	0.517999			4.25306	0.467468
																																4.28773	0.850063		4.27898	0.693912					4.31701	0.621993		4.30231	0.519067			4.27214	0.467699
																																4.30684	0.850523		4.29812	0.694472					4.3362	0.622508		4.32148	0.519845			4.29125	0.468508
																																4.32599	0.850638		4.31731	0.695033					4.35545	0.623444		4.3407	0.52067			4.31041	0.469086
																																4.34518	0.850983		4.33654	0.695482					4.37473	0.62452		4.35995	0.521788			4.32961	0.470242
																																4.36442	0.851213		4.35582	0.696042					4.39406	0.625456		4.37925	0.522662			4.34885	0.470819
																																4.38369	0.851328		4.37513	0.696715					4.41343	0.626111		4.3986	0.523488			4.36814	0.471397
																																4.40301	0.851788		4.39449	0.698116					4.43284	0.626954		4.41798	0.524508			4.38746	0.472206
																																4.42238	0.852018		4.41389	0.699069					4.4523	0.627983		4.43741	0.525383			4.40683	0.472668
																																4.44178	0.852363		4.43334	0.699854					4.47179	0.628872		4.45688	0.526208			4.42625	0.473131
																																4.46123	0.852938		4.45283	0.700527					4.49133	0.629481		4.47639	0.527083			4.4457	0.473824
																																4.48072	0.853283		4.47236	0.701088					4.51092	0.630323		4.49595	0.528297			4.4652	0.474402
																																4.50025	0.853743		4.49193	0.701816					4.53054	0.630791		4.51555	0.529075			4.48474	0.475904
																																4.51982	0.853973		4.51154	0.702881					4.55021	0.631586		4.53519	0.529852			4.50433	0.476367
																																4.53944	0.854088		4.5312	0.703442					4.56992	0.632569		4.55487	0.530678			4.52395	0.476944
																																4.5591	0.854088		4.5509	0.704227					4.58967	0.633552		4.5746	0.531844			4.54362	0.477522
																																4.5788	0.854433		4.57065	0.705124					4.60947	0.634488		4.59437	0.532912			4.56334	0.478678
																																4.59855	0.854433		4.59043	0.705909					4.62931	0.63519		4.61418	0.533544			4.58309	0.479256
																																4.61833	0.854663		4.61026	0.706918					4.64919	0.636266		4.63404	0.534515			4.60289	0.480296
																																4.63816	0.855237		4.63013	0.708039					4.66911	0.637202		4.65393	0.535584			4.62273	0.480874
																																4.65804	0.855352		4.65005	0.708656					4.68908	0.637904		4.67387	0.536507			4.64261	0.481452
																																4.67795	0.855697		4.67001	0.709609					4.70909	0.638793		4.69386	0.53743			4.66254	0.482029
																																4.69791	0.855697		4.69001	0.710337					4.72914	0.639541		4.71388	0.538353			4.6825	0.483416
																																4.71791	0.855697		4.71005	0.710954					4.74923	0.640243		4.73395	0.539276			4.70252	0.484225
																																4.73795	0.856042		4.73013	0.711571					4.76937	0.641132		4.75406	0.540588			4.72257	0.48515
																																4.75803	0.856272		4.75026	0.712187					4.78955	0.642162		4.77421	0.541316			4.74266	0.485612
																																4.77816	0.856502		4.77043	0.712916					4.80977	0.642864		4.79441	0.541657			4.7628	0.485959
																																4.79833	0.856732		4.79065	0.713477					4.83003	0.643613		4.81464	0.54258			4.78298	0.486999
																																4.81854	0.857077		4.8109	0.713813					4.85034	0.644736		4.83492	0.543551			4.80321	0.488501
																																4.83879	0.857192		4.8312	0.714766					4.87069	0.645765		4.85525	0.544668			4.82348	0.488963
																																4.85909	0.857652		4.85154	0.715383					4.89108	0.646701		4.87561	0.545349			4.84378	0.489888
																																4.87943	0.857882		4.87193	0.715831					4.91151	0.647824		4.89602	0.546223			4.86414	0.490466
																																4.89981	0.858342		4.89236	0.71656					4.93199	0.648386		4.91647	0.547			4.88453	0.49139
																																4.92024	0.858687		4.91283	0.717289					4.95251	0.649181		4.93697	0.54768			4.90497	0.492315
																																4.9407	0.858917		4.93334	0.718186					4.97307	0.649977		4.9575	0.548603			4.92545	0.492777
																																4.96121	0.859147		4.95389	0.718803					4.99368	0.650912		4.97808	0.549429			4.94597	0.493239
																																4.98176	0.859492		4.97449	0.719475					5.01433	0.651568		4.9987	0.550498			4.96654	0.493933
																																5.00236	0.859837		4.99513	0.719756					5.03502	0.652831		5.01937	0.551081			4.98714	0.494626
																																5.02299	0.860642		5.01582	0.72054					5.05575	0.653673		5.04007	0.552295			5.0078	0.494857
																																5.04367	0.860642		5.03654	0.721213					5.07653	0.654516		5.06082	0.553364			5.02849	0.495782
																																5.06439	0.861217		5.05731	0.721942					5.09734	0.655452		5.08162	0.554141			5.04922	0.496244
																																5.08516	0.861676		5.07812	0.722615					5.1182	0.656247		5.10245	0.55521			5.07	0.496822
																																5.10597	0.862021		5.09898	0.723399					5.13911	0.657183		5.12333	0.556085			5.09082	0.498209
																																5.12681	0.862251		5.11988	0.724016					5.16005	0.657791		5.14425	0.557105			5.11169	0.499133
																																5.14771	0.862366		5.14082	0.724577					5.18104	0.658821		5.16521	0.558465			5.1326	0.499711
																																5.16864	0.862596		5.1618	0.725137					5.20207	0.659616		5.18622	0.559145			5.15354	0.500404
																																5.18962	0.862826		5.18283	0.72553					5.22315	0.660412		5.20726	0.559922			5.17454	0.501213
																																5.21063	0.863286		5.20389	0.726371					5.24426	0.661207		5.22835	0.560457			5.19557	0.502138
																																5.2317	0.863516		5.22501	0.726987					5.26542	0.662143		5.24949	0.560991			5.21665	0.503063
																																5.2528	0.863976		5.24616	0.728221					5.28662	0.663173		5.27066	0.561817			5.23777	0.503871
																																5.27395	0.864321		5.26736	0.729005					5.30787	0.664249		5.29188	0.562546			5.25893	0.504912
																																5.29513	0.864896		5.2886	0.72951					5.32915	0.66481		5.31314	0.56376			5.28014	0.505143
																																5.31637	0.865356		5.30988	0.730015					5.35048	0.665372		5.33445	0.564586			5.30138	0.505489
																																5.33764	0.865931		5.3312	0.730295					5.37185	0.666308		5.35579	0.565412			5.32268	0.506067
																																5.35896	0.866276		5.35257	0.730799					5.39327	0.667384		5.37718	0.566383			5.34401	0.50653
																																5.38031	0.866621		5.37398	0.731416					5.41473	0.667899		5.39861	0.567112			5.36538	0.507801
																																5.40172	0.867081		5.39543	0.731696					5.43622	0.668741		5.42009	0.568278			5.3868	0.50861
																																5.42316	0.867656		5.41693	0.731921					5.45777	0.669584		5.4416	0.569055			5.40826	0.509419
																																5.44465	0.868		5.43847	0.732425					5.47935	0.670426		5.46316	0.570075			5.42977	0.509881
																																5.46617	0.868345		5.46005	0.733154					5.50098	0.671315		5.48476	0.570901			5.45132	0.510459
																																5.48775	0.868805		5.48167	0.733827					5.52265	0.672017		5.50641	0.571727			5.4729	0.511037
																																5.50936	0.869265		5.50334	0.734331					5.54436	0.672812		5.5281	0.572456			5.49454	0.511846
																																5.53101	0.869265		5.52505	0.735116					5.56612	0.673421		5.54983	0.573622			5.51621	0.512539
																																5.55271	0.86938		5.5468	0.735789					5.58791	0.674263		5.5716	0.574447			5.53793	0.513001
																																5.57445	0.86984		5.5686	0.736181					5.60976	0.674918		5.59341	0.575079			5.55969	0.513695
																																5.59624	0.870185		5.59043	0.73691					5.63164	0.67576		5.61527	0.575905			5.58149	0.514504
																																5.61806	0.87053		5.61231	0.737639					5.65356	0.676322		5.63717	0.576731			5.60334	0.515197
																																5.63993	0.87076		5.63424	0.738199					5.67553	0.677117		5.65911	0.577216			5.62522	0.515775
																																5.66184	0.87099		5.6562	0.738648					5.69754	0.677913		5.6811	0.578042			5.64716	0.516237
																																5.6838	0.871335		5.67821	0.739377					5.7196	0.678849		5.70313	0.579062			5.66913	0.517277
																																5.70579	0.871565		5.70026	0.739825					5.74169	0.679598		5.7252	0.579985			5.69114	0.51774
																																5.72783	0.872025		5.72236	0.74033					5.76383	0.680393		5.74731	0.580957			5.7132	0.518317
																																5.74991	0.872255		5.74449	0.741002					5.78601	0.680955		5.76947	0.581734			5.73531	0.519473
																																5.77203	0.8726		5.76667	0.741339					5.80824	0.68175		5.79167	0.582852			5.75745	0.520282
																																5.7942	0.872945		5.78889	0.742011					5.8305	0.682078		5.81391	0.583726			5.77964	0.521091
																																5.81641	0.873175		5.81116	0.742516					5.85281	0.682546		5.83619	0.584406			5.80187	0.5219
																																5.83866	0.87329		5.83347	0.743301					5.87516	0.683341		5.85852	0.585086			5.82414	0.522709
																																5.86095	0.87352		5.85582	0.744086					5.89756	0.684511		5.88089	0.585961			5.84645	0.523402
																																5.88329	0.874095		5.87821	0.744758					5.91999	0.685353		5.9033	0.586495			5.86881	0.52398
																																5.90567	0.874439		5.90065	0.745767					5.94247	0.686008		5.92575	0.587078			5.89121	0.524674
																																5.92809	0.874554		5.92312	0.746216					5.96499	0.686757		5.94825	0.588147			5.91365	0.525251
																																5.95055	0.875014		5.94565	0.746664					5.98756	0.687459		5.97079	0.589701			5.93614	0.52606
																																5.97306	0.875359		5.96821	0.747225					6.01017	0.688067		5.99337	0.590624			5.95867	0.5271
																																5.9956	0.875589		5.99082	0.74773					6.03282	0.688535		6.016	0.591207			5.98124	0.528256
																																6.01819	0.875934		6.01347	0.748402					6.05551	0.689424		6.03867	0.59213			6.00385	0.528718
																																6.04083	0.875934		6.03616	0.748851					6.07824	0.690173		6.06138	0.59247			6.02651	0.529181
																																6.0635	0.876049		6.05889	0.749636					6.10102	0.690875		6.08413	0.593345			6.0492	0.52999
																																6.08622	0.876394		6.08167	0.750028					6.12384	0.691577		6.10692	0.594316			6.07195	0.530567
																																6.10898	0.876394		6.10449	0.751037					6.1467	0.692139		6.12976	0.594899			6.09473	0.53103
																																6.13178	0.876739		6.12736	0.75143					6.16961	0.692513		6.15264	0.595919			6.11756	0.531608
																																6.15463	0.877199		6.15026	0.751878					6.19256	0.693168		6.17557	0.596794			6.14043	0.532648
																																6.17752	0.877429		6.17321	0.752495					6.21555	0.694057		6.19853	0.59762			6.16334	0.533341
																																6.20045	0.877659		6.1962	0.752999					6.23858	0.694619		6.22154	0.598494			6.18629	0.534843
																																6.22342	0.877774		6.21924	0.753448					6.26166	0.695367		6.24459	0.599417			6.20929	0.535884
																																6.24644	0.878464		6.24231	0.75412					6.28477	0.695976		6.26769	0.600243			6.23233	0.536808
																																6.26949	0.878809		6.26543	0.754569					6.30794	0.696865		6.29082	0.600923			6.25541	0.53727
																																6.29259	0.879269		6.2886	0.755354					6.33114	0.697613		6.314	0.601846			6.27854	0.53831
																																6.31574	0.879499		6.3118	0.75569					6.35439	0.698035		6.33722	0.602866			6.30171	0.538888
																																6.33892	0.879614		6.33505	0.756475					6.37767	0.69883		6.36049	0.603449			6.32492	0.539813
																																6.36215	0.880074		6.35834	0.757148					6.40101	0.69986		6.38379	0.604324			6.34817	0.540622
																																6.38542	0.880419		6.38167	0.757708					6.42438	0.700749		6.40714	0.604858			6.37147	0.540968
																																6.40873	0.880763		6.40505	0.758437					6.4478	0.701685		6.43054	0.605927			6.3948	0.541662
																																6.43209	0.880993		6.42847	0.758773					6.47126	0.702199		6.45397	0.606655			6.41819	0.542355
																																6.45549	0.881223		6.45193	0.758942					6.49476	0.702574		6.47745	0.607724			6.44161	0.54328
																																6.47893	0.881568		6.47543	0.75939					6.5183	0.703135		6.50097	0.608939			6.46508	0.544089
																																6.50241	0.881798		6.49898	0.759782					6.54189	0.704212		6.52453	0.609619			6.48859	0.54432
																																6.52593	0.881913		6.52257	0.760119					6.56552	0.704913		6.54814	0.610347			6.51214	0.545129
																																6.5495	0.882488		6.5462	0.760455					6.58919	0.705662		6.57178	0.61093			6.53573	0.5464
																																6.57311	0.882833		6.56988	0.761352					6.6129	0.70627		6.59547	0.61161			6.55937	0.546978
																																6.59676	0.882948		6.5936	0.761801					6.63666	0.706972		6.61921	0.612533			6.58305	0.54744
																																6.62046	0.883408		6.61736	0.762585					6.66046	0.707908		6.64298	0.613165			6.60677	0.548827
																																6.6442	0.883523		6.64116	0.763202					6.6843	0.708563		6.6668	0.613602			6.63054	0.549174
																																6.66798	0.883868		6.66501	0.763875					6.70819	0.709359		6.69066	0.614282			6.65435	0.549636
																																6.6918	0.884098		6.68889	0.764548					6.73212	0.709874		6.71457	0.615157			6.6782	0.55056
																																6.71566	0.884558		6.71283	0.765052					6.75609	0.710295		6.73851	0.615788			6.70209	0.551601
																																6.73957	0.884903		6.7368	0.765893					6.7801	0.710856		6.7625	0.61642			6.72603	0.551832
																																6.76352	0.885133		6.76082	0.766958					6.80416	0.711652		6.78653	0.617003			6.75	0.552641
																																6.78751	0.885363		6.78488	0.767687					6.82825	0.712447		6.81061	0.617537			6.77403	0.55345
																																6.81155	0.885593		6.80898	0.768416					6.85239	0.713009		6.83472	0.618071			6.79809	0.55449
																																6.83563	0.885823		6.83312	0.768976					6.87658	0.713711		6.85888	0.618897			6.8222	0.554836
																																6.85975	0.886053		6.85731	0.769201					6.9008	0.714506		6.88309	0.619383			6.84635	0.554952
																																6.88391	0.886398		6.88154	0.769481					6.92507	0.715161		6.90733	0.620209			6.87054	0.555299
																																6.90811	0.886628		6.90582	0.770098					6.94938	0.71577		6.93162	0.620986			6.89477	0.555645
																																6.93236	0.886743		6.93013	0.771219					6.97374	0.716238		6.95595	0.621618			6.91905	0.556108
																																6.95665	0.886858		6.95449	0.771611					6.99813	0.716706		6.98032	0.622298			6.94337	0.557148
																																6.98098	0.887202		6.97889	0.772228					7.02257	0.71722		7.00473	0.623124			6.96773	0.557957
																																7.00536	0.887547		7.00334	0.772732					7.04705	0.717735		7.02919	0.624047			6.99214	0.558881
																																7.02977	0.887892		7.02783	0.773237					7.07158	0.718624		7.05369	0.624727			7.01659	0.559921
																																7.05423	0.888007		7.05236	0.773741					7.09614	0.719279		7.07824	0.62531			7.04108	0.560384
																																7.07874	0.888007		7.07693	0.774582					7.12075	0.719841		7.10282	0.626281			7.06561	0.560615
																																7.10328	0.888352		7.10154	0.775031					7.14541	0.720402		7.12745	0.626913			7.09019	0.561193
																																7.12787	0.888467		7.1262	0.775647					7.1701	0.721338		7.15212	0.627641			7.1148	0.561655
																																7.1525	0.888582		7.1509	0.77604					7.19484	0.7219		7.17683	0.62837			7.13947	0.562464
																																7.17717	0.888697		7.17565	0.776657					7.21962	0.722227		7.20159	0.628905			7.16417	0.563157
																																7.20188	0.889042		7.20043	0.777273					7.24444	0.722695		7.22639	0.629682			7.18892	0.563735
																																7.22664	0.889272		7.22526	0.777666					7.2693	0.723818		7.25123	0.630605			7.21371	0.564429
																																7.25144	0.889732		7.25013	0.778114					7.29421	0.72438		7.27611	0.631188			7.23854	0.564775
																																7.27628	0.889847		7.27505	0.778675					7.31916	0.725269		7.30104	0.631868			7.26341	0.565469
																																7.30117	0.889847		7.30001	0.778899					7.34415	0.725831		7.32601	0.632888			7.28833	0.566278
																																7.32609	0.889962		7.32501	0.77946					7.36919	0.726392		7.35102	0.63352			7.31329	0.567549
																																7.35106	0.890422		7.35005	0.780132					7.39427	0.727281		7.37608	0.634443			7.33829	0.56778
																																7.37608	0.890997		7.37513	0.780469					7.41939	0.727936		7.40117	0.635608			7.36334	0.56882
																																7.40113	0.891227		7.40026	0.781141					7.44455	0.728404		7.42631	0.636823			7.38843	0.569513
																																7.42623	0.891572		7.42543	0.781478					7.46976	0.728919		7.4515	0.637989			7.41356	0.56986
																																7.45137	0.892147		7.45065	0.781926					7.495	0.729434		7.47672	0.63896			7.43873	0.570554
																																7.47655	0.892492		7.4759	0.782543					7.5203	0.730182		7.50199	0.639446			7.46395	0.571709
																																7.50177	0.892722		7.5012	0.783216					7.54563	0.730791		7.5273	0.640175			7.4892	0.572172
																																7.52704	0.892952		7.52654	0.783664					7.57101	0.731493		7.55265	0.640806			7.51451	0.572518
																																7.55235	0.893297		7.55193	0.784337					7.59642	0.732195		7.57805	0.641487			7.53985	0.57298
																																7.5777	0.893527		7.57736	0.784785					7.62188	0.732709		7.60348	0.64241			7.56524	0.574136
																																7.60309	0.893641		7.60283	0.785234					7.64739	0.733458		7.62897	0.643187			7.59067	0.574598
																																7.62853	0.893871		7.62834	0.785682					7.67294	0.733926		7.65449	0.643818			7.61614	0.576216
																																7.65401	0.893986		7.65389	0.786243					7.69852	0.734628		7.68005	0.644498			7.64165	0.576794
																																7.67953	0.894446		7.67949	0.786916					7.72416	0.73547		7.70566	0.645373			7.66721	0.577488
																																7.7051	0.895136		7.70513	0.787364					7.74983	0.736125		7.73131	0.646393			7.69281	0.57795
																																7.7307	0.895481		7.73082	0.787925					7.77555	0.736687		7.75701	0.646927			7.71845	0.578412
																																7.75635	0.895481		7.75654	0.788597					7.80131	0.737342		7.78275	0.647413			7.74414	0.579221
																																7.78204	0.895711		7.78231	0.789494					7.82711	0.73795		7.80852	0.647996			7.76987	0.580146
																																7.80778	0.895826		7.80813	0.789943					7.85295	0.738606		7.83435	0.648871			7.79564	0.580492
																																7.83355	0.896056		7.83398	0.790391					7.87884	0.73912		7.86021	0.649356			7.82145	0.581532
																																7.85937	0.896286		7.85988	0.791288					7.90477	0.739682		7.88612	0.650279			7.84731	0.582688
																																7.88523	0.896516		7.88582	0.791849					7.93074	0.740431		7.91207	0.650814			7.87321	0.583266
																																7.91114	0.896861		7.9118	0.792353					7.95676	0.741132		7.93806	0.651348			7.89915	0.584537
																																7.93708	0.897091		7.93783	0.792746					7.98282	0.741507		7.96409	0.651785			7.92513	0.58604
																																7.96307	0.897436		7.96389	0.793306					8.00892	0.742209		7.99017	0.652465			7.95116	0.586964
																																7.9891	0.897551		7.99001	0.793643					8.03506	0.742583		8.01629	0.652951			7.97723	0.587657
																																8.01518	0.897781		8.01616	0.793699					8.06124	0.743238		8.04245	0.653826			8.00334	0.587889
																																8.04129	0.897896		8.04236	0.794091					8.08747	0.744034		8.06866	0.654554			8.02949	0.588351
																																8.06745	0.898356		8.0686	0.794652					8.11374	0.744736		8.09491	0.654894			8.05569	0.589275
																																8.09365	0.898356		8.09488	0.795437					8.14006	0.745531		8.1212	0.655574			8.08193	0.589969
																																8.1199	0.898931		8.1212	0.795997					8.16641	0.746327		8.14753	0.655963			8.10821	0.590778
																																8.14618	0.899161		8.14757	0.79667					8.19281	0.746982		8.17391	0.65674			8.13454	0.591124
																																8.17251	0.899621		8.17398	0.797231					8.21925	0.747496		8.20033	0.657372			8.16091	0.591933
																																8.19888	0.899851		8.20043	0.797679					8.24573	0.747918		8.22679	0.658052			8.18732	0.592742
																																8.2253	0.899966		8.22693	0.798184					8.27226	0.748245		8.25329	0.658538			8.21377	0.593551
																																8.25175	0.900195		8.25347	0.798464					8.29883	0.748994		8.27984	0.659266			8.24027	0.594476
																																8.27825	0.90031		8.28005	0.798968					8.32544	0.749555		8.30643	0.659752			8.26681	0.5954
																																8.30479	0.900425		8.30667	0.799585					8.35209	0.750023		8.33306	0.660335			8.29339	0.596209
																																8.33138	0.90077		8.33334	0.800426					8.37879	0.750725		8.35973	0.66087			8.32001	0.596903
																																8.358	0.900885		8.36005	0.801043					8.40553	0.751427		8.38645	0.661307			8.34668	0.597134
																																8.38467	0.901575		8.3868	0.801435					8.43231	0.751942		8.41321	0.661841			8.37339	0.597827
																																8.41138	0.90169		8.4136	0.801996					8.45914	0.752457		8.44001	0.662376			8.40014	0.598752
																																8.43814	0.902035		8.44043	0.802388					8.486	0.753159		8.46685	0.663104			8.42693	0.599445
																																8.46493	0.902265		8.46731	0.802725					8.51291	0.753533		8.49374	0.663784			8.45377	0.600139
																																8.49177	0.902495		8.49424	0.803061					8.53987	0.754235		8.52067	0.664416			8.48065	0.601294
																																8.51865	0.902955		8.5212	0.803397					8.56686	0.754516		8.54764	0.664902			8.50757	0.602334
																																8.54558	0.90307		8.54821	0.803621					8.5939	0.755077		8.57466	0.665776			8.53454	0.602912
																																8.57254	0.9033		8.57526	0.803958					8.62098	0.755732		8.60172	0.666213			8.56155	0.603606
																																8.59955	0.9033		8.60236	0.804799					8.6481	0.755966		8.62882	0.666991			8.5886	0.604415
																																8.6266	0.90376		8.62949	0.805079					8.67527	0.756668		8.65596	0.667914			8.61569	0.604877
																																8.65369	0.90376		8.65667	0.80564					8.70247	0.756949		8.68315	0.668691			8.64283	0.605339
																																8.68083	0.904335		8.68389	0.806144					8.72972	0.757745		8.71037	0.669468			8.67001	0.605686
																																8.70801	0.90468		8.71116	0.806537					8.75702	0.758306		8.73765	0.670342			8.69723	0.606495
																																8.73523	0.90468		8.73847	0.806985					8.78435	0.759055		8.76496	0.671168			8.72449	0.607535
																																8.76249	0.905025		8.76582	0.807434					8.81173	0.759616		8.79232	0.67214			8.7518	0.607882
																																8.7898	0.905255		8.79321	0.808106					8.83915	0.760084		8.81971	0.672723			8.77915	0.608575
																																8.81715	0.905255		8.82065	0.808667					8.86661	0.760505		8.84716	0.673452			8.80654	0.609268
																																8.84454	0.90537		8.84812	0.809059					8.89412	0.760927		8.87464	0.674083			8.83397	0.609962
																																8.87197	0.90583		8.87565	0.809452					8.92167	0.761675		8.90217	0.674909			8.86145	0.61054
																																8.89945	0.906175		8.90321	0.8099					8.94926	0.762237		8.92974	0.675783			8.88897	0.611233
																																8.92696	0.906175		8.93082	0.810181					8.97689	0.762798		8.95735	0.676512			8.91653	0.611695
																																8.95452	0.906519		8.95847	0.810685					9.00457	0.763173		8.985	0.677095			8.94414	0.612389
																																8.98213	0.906634		8.98616	0.81119					9.03229	0.763734		9.0127	0.677678			8.97179	0.613082
																																9.00977	0.906749		9.01389	0.811358					9.06005	0.764764		9.04044	0.678552			8.99948	0.613429
																																9.03746	0.906979		9.04167	0.811918					9.08786	0.765419		9.06822	0.678892			9.02721	0.614353
																																9.06519	0.907439		9.06949	0.812367					9.1157	0.766261		9.09605	0.67967			9.05499	0.615394
																																9.09296	0.907669		9.09736	0.812759					9.14359	0.766916		9.12391	0.680398			9.08281	0.615971
																																9.12078	0.908129		9.12526	0.81304					9.17152	0.767291		9.15182	0.681078			9.11067	0.61678
																																9.14864	0.908474		9.15321	0.8136					9.1995	0.767759		9.17978	0.681564			9.13857	0.617705
																																9.17654	0.908704		9.1812	0.81388					9.22751	0.768226		9.20777	0.682244			9.16652	0.618167
																																9.20448	0.908819		9.20924	0.814329					9.25557	0.768882		9.23581	0.683167			9.19451	0.619092
																																9.23247	0.908934		9.23731	0.814834					9.28368	0.76935		9.26389	0.683799			9.22254	0.619785
																																9.26049	0.909164		9.26543	0.815114					9.31182	0.769818		9.29202	0.684382			9.25061	0.620363
																																9.28856	0.909394		9.2936	0.815506					9.34001	0.770098		9.32018	0.685111			9.27873	0.621519
																																9.31668	0.909624		9.3218	0.815843					9.36824	0.770473		9.34839	0.685693			9.30689	0.621865
																																9.34483	0.909739		9.35005	0.816123					9.39651	0.770987		9.37664	0.686471			9.33509	0.622328
																																9.37303	0.909739		9.37834	0.816515					9.42483	0.771455		9.40494	0.687005			9.36334	0.622674
																																9.40127	0.909969		9.40667	0.817132					9.45319	0.77211		9.43327	0.687394			9.39163	0.623021
																																9.42955	0.910314		9.43505	0.817468					9.48159	0.772532		9.46165	0.68788			9.41996	0.623945
																																9.45788	0.910544		9.46347	0.818197					9.51003	0.773187		9.49007	0.688317			9.44833	0.624523
																																9.48625	0.910774		9.49193	0.818421					9.53852	0.773748		9.51854	0.688997			9.47675	0.62487
																																9.51466	0.911119		9.52043	0.81887					9.56704	0.774403		9.54704	0.689871			9.50521	0.625448
																																9.54311	0.911349		9.54898	0.819486					9.59561	0.775339		9.57559	0.6906			9.53371	0.626257
																																9.5716	0.911579		9.57757	0.819655					9.62423	0.775714		9.60419	0.690843			9.56225	0.62695
																																9.60014	0.912039		9.6062	0.820215					9.65288	0.776322		9.63282	0.691669			9.59084	0.627759
																																9.62872	0.912269		9.63488	0.820496					9.68158	0.777071		9.6615	0.692495			9.61947	0.628568
																																9.65735	0.912269		9.6636	0.820888					9.71032	0.777492		9.69022	0.692737			9.64814	0.628915
																																9.68601	0.912384		9.69236	0.821393					9.73911	0.778007		9.71898	0.693563			9.67685	0.629955
																																9.71472	0.912614		9.72116	0.821673					9.76793	0.778708		9.74779	0.694292			9.70561	0.630648
																																9.74347	0.912614		9.75001	0.822065					9.7968	0.779223		9.77664	0.695069			9.73441	0.631573
																																9.77226	0.912614		9.77889	0.822402					9.82572	0.779785		9.80553	0.695701			9.76325	0.632151
																																9.8011	0.912614		9.80783	0.822962					9.85467	0.780206		9.83446	0.696187			9.79214	0.632613
																																9.82997	0.912844		9.8368	0.823411					9.88367	0.780721		9.86343	0.696721			9.82107	0.633191
																																9.85889	0.912958		9.86582	0.823803					9.91271	0.781423		9.89245	0.697352			9.85004	0.634462
																																9.88786	0.913188		9.89488	0.824196					9.94179	0.78175		9.92151	0.697644			9.87905	0.634924
																																9.91686	0.913418		9.92398	0.824868					9.97091	0.782405		9.95062	0.698518			9.90811	0.635964
																																9.94591	0.913418		9.95312	0.825261					10.0001	0.783014		9.97976	0.69915			9.93721	0.636773
																																9.975	0.913418		9.98231	0.825485					10.0293	0.783622		10.009	0.699879			9.96635	0.63712
																																10.0041	0.913418		10.0115	0.825821					10.0585	0.784417		10.0382	0.70051			9.99553	0.637698
																																10.0333	0.913418		10.0408	0.826326					10.0878	0.784792		10.0675	0.701336			10.0248	0.638391
																																10.0625	0.913648		10.0701	0.826606					10.1172	0.785494		10.0968	0.701967			10.054	0.639431
																																10.0918	0.913763		10.0995	0.82683					10.1466	0.786102		10.1261	0.70255			10.0833	0.64024
																																10.1211	0.914108		10.1289	0.827335					10.176	0.78671		10.1555	0.703182			10.1127	0.640587
																																10.1504	0.914108		10.1583	0.827783					10.2054	0.787225		10.185	0.703668			10.1421	0.64128
																																10.1798	0.914108		10.1878	0.828344					10.235	0.787974		10.2145	0.704202			10.1715	0.642205
																																10.2092	0.914223		10.2174	0.82868					10.2645	0.788489		10.244	0.704688			10.201	0.642783
																																10.2387	0.914453		10.2469	0.829297					10.2941	0.789144		10.2736	0.705465			10.2305	0.643245
																																10.2682	0.914568		10.2765	0.829689					10.3237	0.789846		10.3032	0.706194			10.2601	0.643939
																																10.2978	0.914683		10.3062	0.830138					10.3534	0.790407		10.3328	0.706874			10.2897	0.645094
																																10.3274	0.914683		10.3359	0.830642					10.3831	0.790688		10.3625	0.707748			10.3194	0.645788
																																10.357	0.915028		10.3656	0.830811					10.4129	0.791203		10.3923	0.708623			10.3491	0.64625
																																10.3867	0.915488		10.3954	0.831315					10.4427	0.791764		10.4221	0.708769			10.3788	0.646943
																																10.4164	0.915603		10.4253	0.831539					10.4726	0.792232		10.4519	0.709351			10.4086	0.647406
																																10.4462	0.915833		10.4551	0.831876					10.5024	0.79284		10.4818	0.710032			10.4384	0.648446
																																10.476	0.915833		10.485	0.832324					10.5324	0.793308		10.5117	0.710712			10.4683	0.649486
																																10.5059	0.916178		10.515	0.832885					10.5624	0.793683		10.5416	0.711197			10.4982	0.649832
																																10.5358	0.916293		10.545	0.833109					10.5924	0.794291		10.5716	0.711829			10.5281	0.650526
																																10.5657	0.916523		10.575	0.833445					10.6224	0.794759		10.6017	0.712752			10.5581	0.650757
																																10.5957	0.916638		10.6051	0.834118					10.6525	0.795274		10.6318	0.713384			10.5882	0.65145
																																10.6257	0.916753		10.6353	0.834398					10.6827	0.795695		10.6619	0.714015			10.6183	0.652144
																																10.6558	0.916753		10.6654	0.834847					10.7129	0.796022		10.6921	0.714598			10.6484	0.652837
																																10.6859	0.916753		10.6956	0.835351					10.7431	0.79635		10.7223	0.715327			10.6785	0.653415
																																10.716	0.917098		10.7259	0.835632					10.7734	0.796771		10.7525	0.715764			10.7087	0.654224
																																10.7462	0.917328		10.7562	0.835912					10.8037	0.797099		10.7828	0.716104			10.739	0.655033
																																10.7765	0.917558		10.7865	0.836305					10.8341	0.797239		10.8132	0.717027			10.7693	0.655842
																																10.8068	0.917673		10.8169	0.836473					10.8645	0.797613		10.8436	0.717367			10.7996	0.65642
																																10.8371	0.917673		10.8474	0.836753					10.8949	0.798175		10.874	0.717804			10.83	0.656535
																																10.8674	0.917788		10.8778	0.837033					10.9254	0.798456		10.9044	0.718193			10.8604	0.657229
																																10.8979	0.918018		10.9083	0.837258					10.9559	0.798971		10.935	0.71863			10.8909	0.657344
																																10.9283	0.918018		10.9389	0.837482					10.9865	0.799626		10.9655	0.719116			10.9214	0.657691
																																10.9588	0.918018		10.9695	0.83793					11.0171	0.800468		10.9961	0.719504			10.9519	0.658384
																																10.9893	0.918363		11.0001	0.838547					11.0478	0.800796		11.0267	0.720136			10.9825	0.659078
																																11.0199	0.918478		11.0308	0.838995					11.0785	0.80131		11.0574	0.720768			11.0132	0.659887
																																11.0505	0.918593		11.0615	0.839332					11.1092	0.801825		11.0881	0.720962			11.0439	0.660118
																																11.0812	0.918938		11.0923	0.83978					11.14	0.802293		11.1189	0.721399			11.0746	0.660696
																																11.1119	0.919053		11.1231	0.840173					11.1708	0.802854		11.1497	0.721933			11.1053	0.661274
																																11.1426	0.919168		11.154	0.840621					11.2017	0.80365		11.1806	0.722565			11.1361	0.662083
																																11.1734	0.919397		11.1849	0.840901					11.2326	0.804165		11.2115	0.723537			11.167	0.662891
																																11.2043	0.919512		11.2158	0.841238					11.2636	0.804867		11.2424	0.724265			11.1979	0.663354
																																11.2351	0.919857		11.2468	0.841518					11.2946	0.805194		11.2734	0.724848			11.2288	0.663585
																																11.266	0.920087		11.2778	0.841742					11.3256	0.805662		11.3044	0.725528			11.2598	0.664509
																																11.297	0.920202		11.3089	0.842247					11.3567	0.806224		11.3355	0.726257			11.2908	0.665665
																																11.328	0.920317		11.34	0.842639					11.3878	0.806645		11.3666	0.726889			11.3219	0.666012
																																11.3591	0.920662		11.3712	0.84348					11.419	0.806972		11.3977	0.727374			11.353	0.66659
																																11.3901	0.920892		11.4024	0.843929					11.4502	0.807394		11.4289	0.727666			11.3841	0.667052
																																11.4213	0.921007		11.4336	0.844377					11.4815	0.807861		11.4602	0.728637			11.4153	0.667399
																																11.4524	0.921122		11.4649	0.84477					11.5128	0.808329		11.4914	0.729123			11.4465	0.667861
																																11.4837	0.921237		11.4962	0.845106					11.5441	0.808657		11.5228	0.729658			11.4778	0.66867
																																11.5149	0.921352		11.5276	0.84561					11.5755	0.809078		11.5541	0.730386			11.5091	0.669017
																																11.5462	0.921697		11.559	0.846003					11.6069	0.809593		11.5855	0.731163			11.5405	0.66971
																																11.5775	0.922042		11.5904	0.846507					11.6384	0.810061		11.617	0.731601			11.5719	0.670172
																																11.6089	0.922272		11.6219	0.846732					11.6699	0.810482		11.6485	0.731989			11.6033	0.671212
																																11.6404	0.922387		11.6535	0.847124					11.7014	0.81081		11.68	0.732475			11.6348	0.671559
																																11.6718	0.922502		11.685	0.847348					11.733	0.811324		11.7116	0.733009			11.6664	0.672252
																																11.7033	0.922732		11.7167	0.847741					11.7647	0.811792		11.7432	0.733592			11.6979	0.673061
																																11.7349	0.922847		11.7483	0.848189					11.7964	0.812728		11.7748	0.734127			11.7295	0.673524
																																11.7665	0.922962		11.78	0.848862					11.8281	0.813196		11.8066	0.734855			11.7612	0.673639
																																11.7981	0.923307		11.8118	0.849142					11.8598	0.813804		11.8383	0.73539			11.7929	0.673986
																																11.8298	0.923422		11.8436	0.849703					11.8916	0.814179		11.8701	0.736021			11.8247	0.674101
																																11.8615	0.923537		11.8754	0.850095					11.9235	0.814506		11.9019	0.736361			11.8564	0.674564
																																11.8933	0.923537		11.9073	0.850376					11.9554	0.815068		11.9338	0.737187			11.8883	0.675026
																																11.9251	0.923882		11.9392	0.850824					11.9873	0.81577		11.9657	0.737867			11.9201	0.676297
																																11.957	0.923882		11.9712	0.851104					12.0193	0.816378		11.9977	0.738353			11.9521	0.676991
																																11.9888	0.923997		12.0032	0.851441					12.0513	0.816612		12.0297	0.738936			11.984	0.677453
																																12.0208	0.924342		12.0353	0.851721					12.0834	0.817033		12.0617	0.739665			12.016	0.6778
																																12.0528	0.924457		12.0674	0.852506					12.1155	0.817314		12.0938	0.740053			12.0481	0.679071
																																12.0848	0.924802		12.0995	0.85273					12.1476	0.817876		12.1259	0.740831			12.0801	0.680111
																																12.1168	0.925032		12.1317	0.853179					12.1798	0.818156		12.1581	0.741414			12.1123	0.680458
																																12.149	0.925032		12.1639	0.853515					12.2121	0.818343		12.1903	0.741948			12.1444	0.680573
																																12.1811	0.925032		12.1962	0.854132					12.2444	0.818437		12.2226	0.742288			12.1767	0.681035
																																12.2133	0.925262		12.2285	0.854468					12.2767	0.818858		12.2549	0.74292			12.2089	0.681498
																																12.2455	0.925492		12.2608	0.85458					12.309	0.819467		12.2872	0.743308			12.2412	0.682076
																																12.2778	0.925836		12.2932	0.854973					12.3414	0.820168		12.3196	0.743745			12.2735	0.683231
																																12.3101	0.925836		12.3256	0.855421					12.3739	0.82059		12.352	0.744231			12.3059	0.683925
																																12.3425	0.925951		12.3581	0.855701					12.4064	0.821058		12.3845	0.744766			12.3384	0.684387
																																12.3749	0.926296		12.3906	0.855982					12.4389	0.821432		12.417	0.745349			12.3708	0.685311
																																12.4073	0.926296		12.4232	0.856318					12.4715	0.821713		12.4496	0.745737			12.4033	0.685658
																																12.4398	0.926526		12.4558	0.85671					12.5041	0.82204		12.4822	0.746369			12.4359	0.686236
																																12.4723	0.926641		12.4885	0.857607					12.5368	0.822461		12.5148	0.746806			12.4685	0.686929
																																12.5049	0.926871		12.5212	0.857719					12.5695	0.822789		12.5475	0.747097			12.5011	0.687276
																																12.5375	0.926986		12.5539	0.857832					12.6022	0.823163		12.5802	0.747583			12.5338	0.687738
																																12.5702	0.927446		12.5867	0.858112					12.635	0.823725		12.613	0.748069			12.5665	0.689125
																																12.6029	0.927561		12.6195	0.858392					12.6678	0.824286		12.6458	0.748652			12.5993	0.69005
																																12.6356	0.927676		12.6524	0.858953					12.7007	0.825035		12.6787	0.749429			12.6321	0.690396
																																12.6684	0.927791		12.6853	0.859401					12.7336	0.825597		12.7116	0.750109			12.665	0.690743
																																12.7013	0.928021		12.7182	0.85985					12.7666	0.826018		12.7445	0.750692			12.6979	0.690859
																																12.7341	0.928251		12.7512	0.860242					12.7996	0.826392		12.7775	0.751129			12.7308	0.691783
																																12.767	0.928251		12.7842	0.860466					12.8326	0.826813		12.8105	0.751664			12.7638	0.692014
																																12.8	0.928481		12.8173	0.860859					12.8657	0.826954		12.8436	0.752101			12.7968	0.69317
																																12.833	0.928481		12.8504	0.861195					12.8988	0.827375		12.8767	0.752344			12.8299	0.693863
																																12.866	0.928481		12.8836	0.861532					12.932	0.827983		12.9098	0.752878			12.863	0.694557
																																12.8991	0.928596		12.9168	0.861868					12.9652	0.828451		12.943	0.753364			12.8961	0.695135
																																12.9322	0.928596		12.95	0.86226					12.9985	0.829106		12.9763	0.753898			12.9293	0.695828
																																12.9654	0.928596		12.9833	0.862653					13.0318	0.829668		13.0096	0.754287			12.9626	0.696637
																																12.9986	0.928711		13.0167	0.862989					13.0651	0.830136		13.0429	0.754773			12.9959	0.696753
																																13.0319	0.928711		13.05	0.863101					13.0985	0.830416		13.0762	0.755307			13.0292	0.697215
																																13.0652	0.928826		13.0835	0.863718					13.1319	0.831025		13.1097	0.755842			13.0625	0.697562
																																13.0985	0.929171		13.1169	0.863886					13.1654	0.831493		13.1431	0.756376			13.0959	0.698486
																																13.1319	0.929286		13.1504	0.864391					13.1989	0.831961		13.1766	0.757153			13.1294	0.699295
																																13.1653	0.929516		13.184	0.864839					13.2325	0.832663		13.2101	0.757542			13.1629	0.699757
																																13.1988	0.929746		13.2176	0.865288					13.2661	0.833084		13.2437	0.757979			13.1964	0.700335
																																13.2323	0.929746		13.2512	0.865456					13.2997	0.833599		13.2773	0.758659			13.23	0.700451
																																13.2658	0.929976		13.2849	0.86568					13.3334	0.83416		13.311	0.759242			13.2636	0.700797
																																13.2994	0.929976		13.3186	0.865792					13.3671	0.834581		13.3447	0.759825			13.2973	0.701606
																																13.3331	0.930091		13.3524	0.866072					13.4009	0.834956		13.3785	0.760505			13.331	0.701838
																																13.3667	0.930206		13.3862	0.866241					13.4347	0.835236		13.4123	0.760894			13.3647	0.7023
																																13.4005	0.930321		13.42	0.866521					13.4685	0.835517		13.4461	0.761574			13.3985	0.703109
																																13.4342	0.930436		13.4539	0.866857					13.5024	0.835657		13.48	0.761963			13.4324	0.703224
																																13.468	0.930551		13.4878	0.867362					13.5364	0.835985		13.5139	0.7624			13.4663	0.703687
																																13.5019	0.930896		13.5218	0.867586					13.5704	0.836313		13.5478	0.76274			13.5002	0.70438
																																13.5358	0.931126		13.5558	0.868203					13.6044	0.836968		13.5819	0.763469			13.5341	0.704958
																																13.5697	0.931126		13.5899	0.868595					13.6385	0.837529		13.6159	0.764197			13.5681	0.70542
																																13.6037	0.931586		13.624	0.868931					13.6726	0.838044		13.65	0.764877			13.6022	0.705767
																																13.6377	0.931586		13.6581	0.86938					13.7067	0.838606		13.6841	0.76512			13.6363	0.706576
																																13.6717	0.931816		13.6923	0.869548					13.7409	0.839027		13.7183	0.765606			13.6704	0.707154
																																13.7058	0.932046		13.7265	0.869941					13.7751	0.839261		13.7525	0.766189			13.7046	0.707731
																																13.74	0.932161		13.7608	0.870221					13.8094	0.839588		13.7868	0.766578			13.7388	0.708078
																																13.7742	0.932735		13.7951	0.870725					13.8437	0.839963		13.8211	0.767258			13.7731	0.708425
																																13.8084	0.932735		13.8295	0.871174					13.8781	0.840431		13.8554	0.767841			13.8074	0.709118
																																13.8427	0.93285		13.8639	0.87151					13.9125	0.841039		13.8898	0.768278			13.8417	0.709465
																																13.877	0.93285		13.8983	0.872015					13.947	0.841647		13.9243	0.768667			13.8761	0.709927
																																13.9114	0.932965		13.9328	0.872239					13.9815	0.842068		13.9587	0.769055			13.9105	0.710852
																																13.9458	0.93308		13.9674	0.872575					14.016	0.842536		13.9932	0.769541			13.945	0.711545
																																13.9802	0.933195		14.0019	0.872968					14.0506	0.842864		14.0278	0.769978			13.9795	0.712123
																																14.0147	0.93331		14.0365	0.873192					14.0852	0.843285		14.0624	0.770513			14.0141	0.712932
																																14.0492	0.93331		14.0712	0.873528					14.1199	0.843706		14.0971	0.771047			14.0487	0.713856
																																14.0838	0.933425		14.1059	0.873921					14.1546	0.843987		14.1317	0.771533			14.0833	0.714203
																																14.1184	0.933655		14.1406	0.874313					14.1893	0.844314		14.1665	0.772018			14.118	0.715128
																																14.153	0.933655		14.1754	0.87493					14.2241	0.844736		14.2012	0.772213			14.1528	0.715821
																																14.1877	0.933655		14.2103	0.875322					14.2589	0.845063		14.2361	0.772893			14.1875	0.716515
																																14.2225	0.93377		14.2451	0.875491					14.2938	0.845344		14.2709	0.773184			14.2224	0.716861
																																14.2573	0.934		14.28	0.875939					14.3287	0.845765		14.3058	0.773476			14.2572	0.717323
																																14.2921	0.934115		14.315	0.876163					14.3637	0.845952		14.3408	0.773816			14.2921	0.717786
																																14.327	0.934345		14.35	0.876612					14.3987	0.84642		14.3757	0.774399			14.3271	0.718364
																																14.3619	0.934345		14.385	0.877004					14.4337	0.846795		14.4108	0.774982			14.362	0.718941
																																14.3968	0.93446		14.4201	0.877397					14.4688	0.847309		14.4458	0.775176			14.3971	0.719519
																																14.4318	0.93446		14.4553	0.877733					14.5039	0.847543		14.481	0.775662			14.4321	0.71975
																																14.4668	0.93446		14.4904	0.877901					14.5391	0.847777		14.5161	0.776051			14.4673	0.719982
																																14.5019	0.93446		14.5256	0.878125					14.5743	0.848011		14.5513	0.776682			14.5024	0.72079
																																14.537	0.93446		14.5609	0.878406					14.6096	0.848432		14.5866	0.777022			14.5376	0.721137
																																14.5722	0.93446		14.5962	0.878518					14.6449	0.84862		14.6218	0.777799			14.5729	0.721946
																																14.6074	0.93446		14.6315	0.879022					14.6802	0.848994		14.6572	0.778334			14.6081	0.722524
																																14.6427	0.934575		14.6669	0.879359					14.7156	0.849275		14.6925	0.779014			14.6435	0.722755
																																14.678	0.93492		14.7024	0.879751					14.7511	0.849883		14.7279	0.779548			14.6788	0.723217
																																14.7133	0.935265		14.7378	0.8802					14.7865	0.850351		14.7634	0.780034			14.7143	0.723449
																																14.7487	0.935265		14.7733	0.88048					14.822	0.850725		14.7989	0.780374			14.7497	0.723911
																																14.7841	0.935955		14.8089	0.880816					14.8576	0.8511		14.8344	0.780568			14.7852	0.724489
																																14.8196	0.936415		14.8445	0.881265					14.8932	0.851661		14.87	0.780957			14.8208	0.725413
																																14.8551	0.93676		14.8801	0.881769					14.9288	0.852129		14.9056	0.781248			14.8563	0.726107
																																14.8906	0.936875		14.9158	0.882274					14.9645	0.852597		14.9413	0.781734			14.892	0.726684
																																14.9262	0.936875		14.9515	0.882442					15.0003	0.852925		14.977	0.782171			14.9276	0.727378
																																14.9618	0.936875		14.9873	0.882554					15.036	0.853299		15.0128	0.78256			14.9633	0.72784
																																14.9975	0.936875		15.0231	0.882666					15.0718	0.853627		15.0486	0.783046			14.9991	0.728187
																																15.0332	0.937105		15.059	0.882778					15.1077	0.854095		15.0844	0.783726			15.0349	0.728649
																																15.069	0.93722		15.0949	0.882778					15.1436	0.854375		15.1203	0.784406			15.0707	0.729689
																																15.1048	0.937335		15.1308	0.882834					15.1795	0.854656		15.1562	0.784649			15.1066	0.730267
																																15.1406	0.93768		15.1668	0.883171					15.2155	0.85503		15.1922	0.785135			15.1425	0.730729
																																15.1765	0.937795		15.2028	0.883395					15.2515	0.855405		15.2282	0.785766			15.1785	0.731307
																																15.2124	0.938025		15.2389	0.883675					15.2876	0.855686		15.2642	0.786155			15.2145	0.731769
																																15.2484	0.938255		15.275	0.884068					15.3237	0.856013		15.3003	0.786786			15.2506	0.732347
																																15.2844	0.93837		15.3112	0.884572					15.3599	0.856341		15.3365	0.787321			15.2867	0.733156
																																15.3205	0.93837		15.3474	0.884797					15.3961	0.856668		15.3727	0.788147			15.3228	0.733503
																																15.3566	0.93837		15.3836	0.885077					15.4323	0.857183		15.4089	0.788632			15.359	0.73385
																																15.3927	0.9386		15.4199	0.885525					15.4686	0.85723		15.4451	0.789361			15.3952	0.734196
																																15.4289	0.9386		15.4562	0.885806					15.5049	0.857651		15.4814	0.789847			15.4315	0.734774
																																15.4651	0.938829		15.4926	0.886198					15.5413	0.858072		15.5178	0.790236			15.4678	0.735236
																																15.5014	0.938944		15.529	0.88659					15.5777	0.858353		15.5542	0.790576			15.5041	0.735814
																																15.5377	0.938944		15.5654	0.886815					15.6141	0.858587		15.5906	0.790867			15.5405	0.736508
																																15.5741	0.939059		15.6019	0.887151					15.6506	0.858868		15.6271	0.791644			15.577	0.736854
																																15.6105	0.939059		15.6385	0.887487					15.6872	0.859289		15.6636	0.792227			15.6135	0.737779
																																15.6469	0.939059		15.675	0.88788					15.7238	0.85985		15.7002	0.792373			15.65	0.738472
																																15.6834	0.939404		15.7117	0.888272					15.7604	0.860271		15.7368	0.792859			15.6865	0.739281
																																15.7199	0.939404		15.7483	0.888609					15.797	0.860646		15.7734	0.793296			15.7232	0.739628
																																15.7565	0.939404		15.785	0.888721					15.8337	0.86102		15.8101	0.793782			15.7598	0.740437
																																15.7931	0.939519		15.8218	0.888889					15.8705	0.861441		15.8469	0.794025			15.7965	0.740668
																																15.8297	0.939749		15.8586	0.889057					15.9073	0.861628		15.8836	0.794268			15.8332	0.74113
																																15.8664	0.939864		15.8954	0.889449					15.9441	0.862096		15.9205	0.794802			15.87	0.741708
																																15.9032	0.939979		15.9323	0.889898					15.981	0.862424		15.9573	0.795142			15.9068	0.742286
																																15.9399	0.940094		15.9692	0.890122					16.0179	0.862892		15.9942	0.795482			15.9437	0.742864
																																15.9768	0.940094		16.0062	0.890346					16.0549	0.86336		16.0312	0.796162			15.9806	0.743326
																																16.0136	0.940094		16.0432	0.890683					16.0919	0.863734		16.0682	0.796599			16.0176	0.744019
																																16.0505	0.940209		16.0803	0.891243					16.1289	0.864155		16.1052	0.797037			16.0545	0.744135
																																16.0875	0.940439		16.1174	0.891524					16.166	0.864436		16.1423	0.797328			16.0916	0.745175
																																16.1245	0.940899		16.1545	0.891692					16.2032	0.864764		16.1794	0.797814			16.1287	0.745984
																																16.1615	0.941129		16.1917	0.891972					16.2403	0.865044		16.2165	0.798397			16.1658	0.746793
																																16.1986	0.941244		16.2289	0.892309					16.2776	0.865419		16.2537	0.799126			16.2029	0.747371
																																16.2357	0.941359		16.2662	0.892701					16.3148	0.8657		16.291	0.799709			16.2401	0.748411
																																16.2729	0.941359		16.3035	0.893093					16.3521	0.865934		16.3283	0.800243			16.2774	0.748989
																																16.3101	0.941359		16.3408	0.893206					16.3895	0.866261		16.3656	0.800923			16.3147	0.749335
																																16.3473	0.941359		16.3782	0.893486					16.4269	0.866682		16.403	0.801263			16.352	0.750029
																																16.3846	0.941704		16.4156	0.893878					16.4643	0.866776		16.4404	0.801652			16.3894	0.751069
																																16.4219	0.941934		16.4531	0.894159					16.5018	0.86701		16.4779	0.802283			16.4268	0.751416
																																16.4593	0.941934		16.4906	0.894495					16.5393	0.867571		16.5154	0.802478			16.4643	0.752109
																																16.4967	0.941934		16.5282	0.894887					16.5768	0.868086		16.5529	0.802963			16.5018	0.752571
																																16.5342	0.942049		16.5658	0.894999					16.6144	0.868648		16.5905	0.803255			16.5393	0.753265
																																16.5717	0.942049		16.6035	0.895448					16.6521	0.868928		16.6281	0.803449			16.5769	0.753496
																																16.6092	0.942164		16.6412	0.895728					16.6898	0.869209		16.6658	0.803935			16.6145	0.753843
																																16.6468	0.942279		16.6789	0.896009					16.7275	0.869443		16.7035	0.804469			16.6522	0.754074
																																16.6844	0.942279		16.7167	0.896121					16.7653	0.869864		16.7413	0.804809			16.6899	0.754536
																																16.7221	0.942394		16.7545	0.896345					16.8031	0.870192		16.7791	0.805247			16.7277	0.754883
																																16.7598	0.942509		16.7924	0.896681					16.8409	0.870707		16.8169	0.805635			16.7655	0.755345
																																16.7976	0.942624		16.8303	0.89713					16.8788	0.871081		16.8548	0.806267			16.8033	0.755692
																																16.8354	0.942739		16.8682	0.897354					16.9168	0.871362		16.8927	0.80685			16.8412	0.756038
																																16.8732	0.942854		16.9062	0.897859					16.9548	0.871689		16.9307	0.80719			16.8792	0.75627
																																16.9111	0.942969		16.9442	0.898083					16.9928	0.871923		16.9687	0.807627			16.9171	0.756616
																																16.949	0.942969		16.9823	0.898307					17.0309	0.872064		17.0067	0.807918			16.9552	0.757194
																																16.987	0.943084		17.0204	0.898475					17.069	0.872391		17.0448	0.808356			16.9932	0.757887
																																17.025	0.943429		17.0586	0.898699					17.1071	0.872672		17.083	0.80855			17.0313	0.758696
																																17.063	0.943429		17.0968	0.899036					17.1453	0.87314		17.1212	0.809279			17.0695	0.759505
																																17.1011	0.943544		17.135	0.899092					17.1836	0.873561		17.1594	0.809862			17.1076	0.759968
																																17.1393	0.943544		17.1733	0.899092					17.2219	0.874076		17.1977	0.810299			17.1459	0.760545
																																17.1775	0.943659		17.2117	0.899148					17.2602	0.874403		17.236	0.810785			17.1841	0.761123
																																17.2157	0.944004		17.25	0.899428					17.2986	0.874544		17.2743	0.811222			17.2225	0.761586
																																17.2539	0.944004		17.2885	0.899484					17.337	0.875058		17.3127	0.811562			17.2608	0.762279
																																17.2923	0.944119		17.3269	0.899765					17.3754	0.87548		17.3512	0.81195			17.2992	0.762741
																																17.3306	0.944694		17.3654	0.899933					17.4139	0.87576		17.3896	0.812291			17.3377	0.763088
																																17.369	0.944809		17.404	0.900269					17.4525	0.876088		17.4282	0.812631			17.3761	0.763897
																																17.4074	0.944809		17.4426	0.900493					17.491	0.876416		17.4667	0.813359			17.4147	0.764012
																																17.4459	0.944924		17.4812	0.90083					17.5297	0.87665		17.5053	0.813602			17.4532	0.764475
																																17.4844	0.944924		17.5199	0.900886					17.5683	0.876837		17.544	0.813991			17.4919	0.764821
																																17.523	0.945154		17.5586	0.901054					17.607	0.877258		17.5827	0.814379			17.5305	0.765399
																																17.5616	0.945498		17.5974	0.901278					17.6458	0.877773		17.6214	0.814622			17.5692	0.765862
																																17.6002	0.945613		17.6362	0.901446					17.6846	0.8781		17.6602	0.814817			17.608	0.766671
																																17.6389	0.945613		17.675	0.901615					17.7234	0.878334		17.699	0.815205			17.6467	0.767248
																																17.6777	0.945613		17.7139	0.901783					17.7623	0.878755		17.7379	0.815837			17.6856	0.767942
																																17.7164	0.945728		17.7528	0.901951					17.8012	0.879036		17.7768	0.816323			17.7244	0.76852
																																17.7553	0.945728		17.7918	0.902399					17.8402	0.879457		17.8157	0.816663			17.7633	0.769097
																																17.7941	0.945958		17.8308	0.902848					17.8792	0.879691		17.8547	0.817246			17.8023	0.770022
																																17.833	0.946073		17.8699	0.903072					17.9182	0.880066		17.8938	0.817829			17.8413	0.770369
																																17.872	0.946188		17.909	0.903296					17.9573	0.880627		17.9328	0.818411			17.8803	0.770946
																																17.911	0.946303		17.9481	0.903577					17.9965	0.880908		17.972	0.818849			17.9194	0.771755
																																17.95	0.946303		17.9873	0.904137					18.0357	0.881423		18.0111	0.81948			17.9585	0.772102
																																17.9891	0.946303		18.0265	0.904474					18.0749	0.881844		18.0503	0.82016			17.9977	0.77268
																																18.0282	0.946418		18.0658	0.904474					18.1141	0.882171		18.0896	0.820695			18.0369	0.772911
																																18.0673	0.946418		18.1051	0.90481					18.1534	0.882546		18.1289	0.821132			18.0762	0.773836
																																18.1065	0.946533		18.1445	0.904978					18.1928	0.88292		18.1682	0.821472			18.1155	0.774182
																																18.1458	0.946533		18.1839	0.905258					18.2322	0.883154		18.2076	0.821763			18.1548	0.77476
																																18.1851	0.946763		18.2233	0.905651					18.2716	0.883388		18.247	0.822103			18.1942	0.774876
																																18.2244	0.946878		18.2628	0.905987					18.3111	0.883762		18.2865	0.822686			18.2336	0.775222
																																18.2638	0.946993		18.3024	0.906324					18.3506	0.884137		18.326	0.823415			18.2731	0.775685
																																18.3032	0.946993		18.3419	0.906436					18.3902	0.884558		18.3655	0.823707			18.3126	0.775916
																																18.3426	0.947108		18.3815	0.90666					18.4298	0.884885		18.4051	0.823998			18.3521	0.776725
																																18.3821	0.947338		18.4212	0.906716					18.4694	0.885073		18.4447	0.824338			18.3917	0.777418
																																18.4217	0.947338		18.4609	0.906884					18.5091	0.885353		18.4844	0.824581			18.4314	0.778227
																																18.4612	0.947338		18.5006	0.906996					18.5488	0.885634		18.5241	0.824775			18.4711	0.778458
																																18.5009	0.947453		18.5404	0.907108					18.5886	0.885915		18.5639	0.82531			18.5108	0.778921
																																18.5405	0.947453		18.5803	0.907445					18.6284	0.886196		18.6037	0.825601			18.5505	0.779498
																																18.5802	0.947798		18.6201	0.907613					18.6683	0.886476		18.6435	0.825844			18.5904	0.779845
																																18.62	0.948028		18.66	0.907949					18.7082	0.88671		18.6834	0.826281			18.6302	0.780076
																																18.6598	0.948028		18.7	0.90823					18.7481	0.886851		18.7234	0.826816			18.6701	0.780885
																																18.6996	0.948028		18.74	0.908622					18.7881	0.887131		18.7633	0.82735			18.71	0.781463
																																18.7395	0.948258		18.78	0.908678					18.8282	0.887319		18.8033	0.827787			18.75	0.781925
																																18.7794	0.948373		18.8201	0.908846					18.8682	0.887506		18.8434	0.828127			18.79	0.782388
																																18.8194	0.948373		18.8603	0.909071					18.9083	0.887693		18.8835	0.828516			18.8301	0.782734
																																18.8594	0.948373		18.9004	0.909295					18.9485	0.888255		18.9236	0.828807			18.8702	0.78285
																																18.8994	0.948603		18.9406	0.909463					18.9887	0.888629		18.9638	0.829147			18.9104	0.783081
																																18.9395	0.948948		18.9809	0.909463					19.0289	0.889097		19.0041	0.829293			18.9505	0.783312
																																18.9797	0.949063		19.0212	0.909687					19.0692	0.889378		19.0443	0.829682			18.9908	0.783659
																																19.0199	0.949178		19.0615	0.909967					19.1096	0.889518		19.0846	0.829925			19.0311	0.784352
																																19.0601	0.949293		19.1019	0.910136					19.1499	0.889799		19.125	0.830265			19.0714	0.784699
																																19.1003	0.949293		19.1424	0.910416					19.1903	0.89022		19.1654	0.830799			19.1117	0.784815
																																19.1406	0.949408		19.1828	0.910752					19.2308	0.890594		19.2058	0.830993			19.1521	0.785161
																																19.181	0.949523		19.2233	0.910864					19.2713	0.890875		19.2463	0.831479			19.1926	0.785855
																																19.2214	0.949523		19.2639	0.911257					19.3118	0.891156		19.2869	0.831771			19.2331	0.786664
																																19.2618	0.949523		19.3045	0.911481					19.3524	0.891671		19.3274	0.832208			19.2736	0.787473
																																19.3023	0.949523		19.3451	0.912098					19.393	0.891811		19.368	0.832499			19.3142	0.787819
																																19.3428	0.949753		19.3858	0.912266					19.4337	0.892092		19.4087	0.832791			19.3548	0.787935
																																19.3834	0.949753		19.4265	0.912434					19.4744	0.892372		19.4494	0.833179			19.3955	0.788628
																																19.424	0.950098		19.4673	0.912714					19.5152	0.892934		19.4901	0.833617			19.4362	0.789322
																																19.4646	0.950328		19.5081	0.913051					19.556	0.893168		19.5309	0.834103			19.4769	0.790015
																																19.5053	0.950558		19.549	0.913275					19.5968	0.893683		19.5717	0.834491			19.5177	0.790362
																																19.546	0.950558		19.5899	0.913555					19.6377	0.893964		19.6126	0.83454			19.5585	0.79094
																																19.5868	0.950558		19.6308	0.913611					19.6786	0.894338		19.6535	0.834831			19.5994	0.791517
																																19.6276	0.950673		19.6718	0.914284					19.7196	0.894853		19.6945	0.835171			19.6403	0.791864
																																19.6685	0.950673		19.7128	0.91462					19.7606	0.89518		19.7355	0.835511			19.6813	0.792095
																																19.7094	0.950673		19.7539	0.914845					19.8017	0.895274		19.7765	0.835803			19.7223	0.792442
																																19.7503	0.950788		19.795	0.915069					19.8427	0.895601		19.8176	0.836337			19.7633	0.792673
																																19.7913	0.950903		19.8362	0.915237					19.8839	0.895742		19.8587	0.836823			19.8044	0.79302
																																19.8323	0.951018		19.8774	0.915573					19.9251	0.895929		19.8999	0.837212			19.8456	0.793713
																																19.8734	0.951248		19.9186	0.915798					19.9663	0.896397		19.9411	0.837552			19.8867	0.79406
																																19.9145	0.951593		19.9599	0.916134					20.0076	0.896584		19.9823	0.838037			19.928	0.794407
																																19.9556	0.951707		20.0012	0.91619					20.0489	0.896818		20.0236	0.83828			19.9692	0.794753
																																19.9968	0.951822		20.0426	0.916527					20.0902	0.897146		20.065	0.838863			20.0105	0.794869
																																20.0381	0.951937		20.084	0.916807					20.1316	0.897333		20.1063	0.839203			20.0519	0.795216
																																20.0794	0.952167		20.1254	0.917087					20.173	0.897567		20.1478	0.839786			20.0932	0.795793
																																20.1207	0.952167		20.1669	0.917199					20.2145	0.897754		20.1892	0.840369			20.1347	0.796025
																																20.1621	0.952167		20.2085	0.91748					20.256	0.898128		20.2307	0.840904			20.1761	0.796487
																																20.2035	0.952512		20.25	0.917704					20.2976	0.898269		20.2723	0.841487			20.2177	0.796833
																																20.2449	0.952627		20.2917	0.917984					20.3392	0.898503		20.3139	0.841875			20.2592	0.797758
																																20.2864	0.952627		20.3333	0.918489					20.3809	0.898737		20.3555	0.842264			20.3008	0.797874
																																20.3279	0.952627		20.375	0.918657					20.4225	0.898877		20.3972	0.842701			20.3425	0.79822
																																20.3695	0.952627		20.4168	0.918881					20.4643	0.899064		20.4389	0.842847			20.3841	0.799029
																																20.4111	0.952742		20.4586	0.918937					20.5061	0.899438		20.4807	0.843527			20.4259	0.799492
																																20.4528	0.952742		20.5004	0.919105					20.5479	0.899626		20.5225	0.844256			20.4676	0.799954
																																20.4945	0.952857		20.5423	0.919217					20.5897	0.899719		20.5643	0.844838			20.5095	0.8003
																																20.5363	0.953202		20.5842	0.919217					20.6316	0.900094		20.6062	0.845179			20.5513	0.800763
																																20.578	0.953317		20.6262	0.919498					20.6736	0.900374		20.6482	0.845421			20.5932	0.800994
																																20.6199	0.953317		20.6682	0.919722					20.7156	0.900749		20.6901	0.845567			20.6352	0.801225
																																20.6618	0.953432		20.7103	0.919834					20.7576	0.901076		20.7322	0.845859			20.6771	0.801456
																																20.7037	0.953662		20.7524	0.919946					20.7997	0.901357		20.7742	0.846296			20.7192	0.802265
																																20.7456	0.953892		20.7945	0.92017					20.8418	0.901685		20.8163	0.846587			20.7612	0.802727
																																20.7876	0.954007		20.8367	0.920339					20.884	0.901778		20.8585	0.846782			20.8033	0.80319
																																20.8297	0.954007		20.8789	0.920563					20.9262	0.902153		20.9007	0.846976			20.8455	0.803999
																																20.8718	0.954007		20.9212	0.920955					20.9684	0.902246		20.9429	0.847267			20.8877	0.80423
																																20.9139	0.954122		20.9635	0.92118					21.0107	0.902527		20.9852	0.84785			20.9299	0.804808
																																20.9561	0.954122		21.0058	0.921348					21.053	0.902995		21.0275	0.84819			20.9722	0.80527
																																20.9983	0.954122		21.0482	0.921628					21.0954	0.903276		21.0698	0.848336			21.0145	0.805617
																																21.0406	0.954237		21.0906	0.92174					21.1378	0.903416		21.1122	0.848773			21.0569	0.806194
																																21.0829	0.954582		21.1331	0.921908					21.1803	0.903837		21.1547	0.849259			21.0993	0.806772
																																21.1252	0.954697		21.1756	0.922189					21.2228	0.903978		21.1972	0.849599			21.1418	0.807003
																																21.1676	0.955042		21.2182	0.922301					21.2653	0.904118		21.2397	0.850231			21.1843	0.807234
																																21.21	0.955157		21.2608	0.922693					21.3079	0.904399		21.2823	0.850814			21.2268	0.807812
																																21.2525	0.955157		21.3035	0.922917					21.3505	0.904539		21.3249	0.851348			21.2694	0.808275
																																21.295	0.955272		21.3462	0.922973					21.3932	0.90482		21.3675	0.851737			21.312	0.809546
																																21.3376	0.955387		21.3889	0.923086					21.4359	0.905381		21.4102	0.852174			21.3547	0.809546
																																21.3802	0.955387		21.4317	0.923254					21.4787	0.905662		21.453	0.852368			21.3974	0.810124
																																21.4228	0.955387		21.4745	0.923366					21.5215	0.905943		21.4958	0.852757			21.4401	0.810586
																																21.4655	0.955387		21.5174	0.923646					21.5643	0.90613		21.5386	0.853145			21.4829	0.811048
																																21.5082	0.955617		21.5603	0.92387					21.6072	0.906364		21.5815	0.853388			21.5258	0.81151
																																21.551	0.955732		21.6032	0.923983					21.6501	0.906551		21.6244	0.853631			21.5687	0.812088
																																21.5938	0.955847		21.6462	0.924039					21.6931	0.906926		21.6674	0.853777			21.6116	0.812551
																																21.6366	0.956077		21.6892	0.924263					21.7361	0.907253		21.7103	0.854166			21.6545	0.812897
																																21.6795	0.956192		21.7323	0.924487					21.7792	0.907487		21.7534	0.854749			21.6976	0.813591
																																21.7225	0.956307		21.7754	0.924711					21.8223	0.907768		21.7965	0.85504			21.7406	0.813937
																																21.7654	0.956422		21.8186	0.924936					21.8654	0.908142		21.8396	0.855574			21.7837	0.814284
																																21.8085	0.956537		21.8618	0.925272					21.9086	0.908283		21.8828	0.85572			21.8268	0.8144
																																21.8515	0.956767		21.905	0.925496					21.9518	0.908517		21.926	0.85606			21.87	0.814631
																																21.8946	0.957227		21.9483	0.92572					21.9951	0.908704		21.9692	0.856303			21.9132	0.815555
																																21.9378	0.957342		21.9917	0.925832					22.0384	0.908938		22.0125	0.856595			21.9565	0.815786
																																21.981	0.957342		22.035	0.926001					22.0817	0.909219		22.0559	0.856692			21.9998	0.815902
																																22.0242	0.957572		22.0785	0.926393					22.1251	0.909546		22.0993	0.856935			22.0432	0.816133
																																22.0675	0.957572		22.1219	0.926561					22.1686	0.910014		22.1427	0.857275			22.0865	0.816595
																																22.1108	0.957572		22.1654	0.926617					22.212	0.910201		22.1862	0.857469			22.13	0.817058
																																22.1542	0.957687		22.209	0.926842					22.2556	0.910388		22.2297	0.857858			22.1735	0.817636
																																22.1976	0.957687		22.2526	0.92701					22.2991	0.910716		22.2732	0.858149			22.217	0.818444
																																22.241	0.957687		22.2962	0.927178					22.3427	0.91095		22.3168	0.858441			22.2605	0.818907
																																22.2845	0.957917		22.3399	0.92757					22.3864	0.91109		22.3605	0.858635			22.3041	0.819369
																																22.3281	0.957917		22.3836	0.927795					22.4301	0.911371		22.4041	0.858781			22.3478	0.8196
																																22.3716	0.957917		22.4274	0.928131					22.4738	0.911792		22.4479	0.859024			22.3915	0.819716
																																22.4153	0.958032		22.4712	0.928411					22.5176	0.912073		22.4916	0.859412			22.4352	0.820294
																																22.4589	0.958491		22.515	0.928523					22.5614	0.912494		22.5354	0.859898			22.479	0.820871
																																22.5026	0.958606		22.5589	0.928579					22.6053	0.912728		22.5793	0.860189			22.5228	0.821218
																																22.5464	0.958721		22.6028	0.928692					22.6492	0.913009		22.6232	0.860675			22.5667	0.82168
																																22.5901	0.958721		22.6468	0.928804					22.6931	0.913196		22.6671	0.861404			22.6106	0.822143
																																22.634	0.958836		22.6908	0.928972					22.7371	0.913336		22.7111	0.861793			22.6545	0.822258
																																22.6778	0.958951		22.7349	0.929028					22.7812	0.91357		22.7551	0.86223			22.6985	0.82272
																																22.7218	0.959066		22.779	0.92914					22.8252	0.91357		22.7992	0.862473			22.7425	0.822952
																																22.7657	0.959181		22.8231	0.929532					22.8694	0.913664		22.8433	0.862667			22.7866	0.823414
																																22.8097	0.959181		22.8673	0.929869					22.9135	0.913851		22.8874	0.862861			22.8307	0.823761
																																22.8538	0.959181		22.9115	0.929925					22.9577	0.913898		22.9316	0.863153			22.8749	0.824107
																																22.8978	0.959181		22.9558	0.930205					23.002	0.914366		22.9759	0.863639			22.9191	0.824685
																																22.942	0.959296		23.0001	0.930317					23.0463	0.9146		23.0201	0.864076			22.9633	0.825263
																																22.9861	0.959526		23.0445	0.930429					23.0906	0.914881		23.0645	0.864416			23.0076	0.825494
																																23.0304	0.959641		23.0889	0.930485					23.135	0.915021		23.1088	0.864659			23.052	0.825956
																																23.0746	0.959871		23.1333	0.93071					23.1794	0.915161		23.1532	0.86495			23.0963	0.826187
																																23.1189	0.959986		23.1778	0.930934					23.2239	0.915349		23.1977	0.865387			23.1408	0.826534
																																23.1633	0.959986		23.2224	0.931046					23.2684	0.915442		23.2422	0.865873			23.1852	0.826996
																																23.2076	0.960216		23.2669	0.931102					23.3129	0.915629		23.2867	0.866165			23.2297	0.827574
																																23.2521	0.960216		23.3115	0.93127					23.3575	0.915817		23.3313	0.86665			23.2743	0.828268
																																23.2965	0.960216		23.3562	0.931495					23.4021	0.916051		23.3759	0.867282			23.3188	0.82873
																																23.341	0.960216		23.4009	0.931607					23.4468	0.916378		23.4206	0.867428			23.3635	0.829423
																																23.3856	0.960216		23.4456	0.931887					23.4915	0.916706		23.4653	0.867962			23.4081	0.82977
																																23.4302	0.960446		23.4904	0.931943					23.5363	0.917033		23.51	0.868351			23.4529	0.82977
																																23.4748	0.960561		23.5353	0.931999					23.5811	0.917408		23.5548	0.868739			23.4976	0.830117
																																23.5195	0.960561		23.5801	0.932335					23.6259	0.917922		23.5996	0.868982			23.5424	0.830117
																																23.5642	0.960906		23.625	0.932504					23.6708	0.918016		23.6445	0.869322			23.5873	0.830348
																																23.609	0.961021		23.67	0.932784					23.7157	0.918297		23.6894	0.869614			23.6321	0.830926
																																23.6538	0.961136		23.715	0.93312					23.7607	0.918531		23.7344	0.870051			23.6771	0.831388
																																23.6986	0.961136		23.76	0.933401					23.8057	0.918577		23.7794	0.8701			23.722	0.831619
																																23.7435	0.961136		23.8051	0.933569					23.8508	0.918765		23.8244	0.870342			23.7671	0.83185
																																23.7885	0.961136		23.8503	0.933625					23.8959	0.919092		23.8695	0.870634			23.8121	0.832428
																																23.8334	0.961136		23.8954	0.933681					23.941	0.919373		23.9147	0.870731			23.8572	0.833237
																																23.8785	0.961251		23.9406	0.933737					23.9862	0.919607		23.9598	0.870925			23.9024	0.833237
																																23.9235	0.961251		23.9859	0.933849					24.0314	0.919888		24.005	0.87112			23.9475	0.833699
																																23.9686	0.961366		24.0312	0.934185					24.0767	0.920168		24.0503	0.871314			23.9928	0.834046
																																24.0138	0.961481		24.0765	0.93441					24.122	0.92059		24.0956	0.871703			24.038	0.834739
																																24.059	0.961481		24.1219	0.934578					24.1674	0.920777		24.1409	0.871994			24.0833	0.835086
																																24.1042	0.961481		24.1674	0.934914					24.2128	0.920964		24.1863	0.872237			24.1287	0.835433
																																24.1495	0.961481		24.2128	0.935195					24.2582	0.921104		24.2318	0.872431			24.1741	0.835779
																																24.1948	0.961596		24.2583	0.935307					24.3037	0.921385		24.2772	0.872771			24.2195	0.836011
																																24.2402	0.961711		24.3039	0.935531					24.3492	0.921713		24.3227	0.873257			24.265	0.836242
																																24.2856	0.961711		24.3495	0.935867					24.3948	0.921759		24.3683	0.873597			24.3105	0.836704
																																24.331	0.961711		24.3951	0.936148					24.4404	0.921947		24.4139	0.873889			24.3561	0.836935
																																24.3765	0.961826		24.4408	0.936316					24.486	0.922087		24.4595	0.874326			24.4017	0.837282
																																24.422	0.962056		24.4865	0.936428					24.5317	0.922134		24.5052	0.874812			24.4474	0.837397
																																24.4676	0.962056		24.5323	0.93654					24.5775	0.922321		24.551	0.875298			24.4931	0.837744
																																24.5132	0.962401		24.5781	0.936652					24.6232	0.922415		24.5967	0.875589			24.5388	0.838091
																																24.5589	0.962631		24.624	0.93682					24.6691	0.922695		24.6425	0.87588			24.5846	0.838553
																																24.6046	0.962631		24.6699	0.936876					24.7149	0.923023		24.6884	0.876172			24.6304	0.839131
																																24.6503	0.962631		24.7158	0.937045					24.7608	0.923117		24.7343	0.876561			24.6763	0.83994
																																24.6961	0.962631		24.7618	0.937269					24.8068	0.923397		24.7802	0.876998			24.7222	0.840171
																																24.7419	0.962631		24.8078	0.937493					24.8528	0.923444		24.8262	0.877241			24.7681	0.840287
																																24.7878	0.962861		24.8539	0.937549					24.8988	0.923678		24.8722	0.877581			24.8141	0.840864
																																24.8337	0.962976		24.9	0.937829					24.9449	0.923959		24.9183	0.877824			24.8602	0.841096
																																24.8796	0.962976		24.9462	0.937998					24.991	0.924052		24.9644	0.878212			24.9063	0.841327
																																24.9256	0.963091		24.9924	0.938166					25.0372	0.92424		25.0106	0.878504			24.9524	0.841442
																																24.9717	0.963091		25.0386	0.938502					25.0834	0.924614		25.0568	0.879087			24.9985	0.841789
																																25.0178	0.963091		25.0849	0.93867					25.1296	0.924848		25.103	0.87933			25.0448	0.842714
																																25.0639	0.963206		25.1312	0.939063					25.1759	0.924942		25.1493	0.879621			25.091	0.842714
																																25.11	0.963436		25.1776	0.939399					25.2223	0.925035		25.1956	0.879864			25.1373	0.843407
																																25.1563	0.963436		25.224	0.939511					25.2686	0.925409		25.242	0.880204			25.1836	0.843754
																																25.2025	0.963436		25.2704	0.939623					25.3151	0.925456		25.2884	0.880398			25.23	0.843754
																																25.2488	0.963436		25.3169	0.939791					25.3615	0.925597		25.3348	0.880787			25.2764	0.843985
																																25.2951	0.963436		25.3635	0.940016					25.408	0.92569		25.3813	0.880933			25.3229	0.844216
																																25.3415	0.963436		25.41	0.940184					25.4546	0.925924		25.4279	0.881321			25.3694	0.844563
																																25.3879	0.963436		25.4567	0.940352					25.5012	0.926111		25.4744	0.881467			25.416	0.844794
																																25.4344	0.963551		25.5033	0.940576					25.5478	0.926252		25.5211	0.881661			25.4625	0.844909
																																25.4809	0.963896		25.55	0.940744					25.5945	0.926486		25.5677	0.882001			25.5092	0.845372
																																25.5275	0.964011		25.5968	0.940857					25.6412	0.926766		25.6144	0.88239			25.5559	0.846181
																																25.574	0.964126		25.6436	0.940969					25.688	0.926954		25.6612	0.882487			25.6026	0.846296
																																25.6207	0.964356		25.6904	0.940969					25.7348	0.927094		25.708	0.882924			25.6493	0.846758
																																25.6674	0.964356		25.7373	0.941137					25.7816	0.927234		25.7548	0.883167			25.6961	0.847221
																																25.7141	0.964356		25.7842	0.941417					25.8285	0.927422		25.8017	0.883702			25.743	0.847914
																																25.7608	0.964356		25.8312	0.941529					25.8754	0.927609		25.8486	0.883993			25.7899	0.84803
																																25.8076	0.964585		25.8782	0.941866					25.9224	0.927656		25.8956	0.884188			25.8368	0.848492
																																25.8545	0.964585		25.9253	0.942146					25.9694	0.927936		25.9426	0.884382			25.8838	0.848723
																																25.9014	0.964585		25.9724	0.94237					26.0165	0.92803		25.9896	0.884673			25.9308	0.848839
																																25.9483	0.964585		26.0195	0.942482					26.0636	0.928217		26.0367	0.885062			25.9779	0.849648
																																25.9953	0.964815		26.0667	0.942594					26.1107	0.928451		26.0839	0.885402			26.025	0.849763
																																26.0423	0.96493		26.1139	0.942651					26.1579	0.928685		26.131	0.885548			26.0721	0.849994
																																26.0894	0.965045		26.1612	0.942819					26.2051	0.928825		26.1783	0.885791			26.1193	0.850341
																																26.1365	0.965045		26.2085	0.942987					26.2524	0.929153		26.2255	0.885985			26.1666	0.851034
																																26.1836	0.96516		26.2558	0.943211					26.2997	0.92934		26.2728	0.886131			26.2138	0.851497
																																26.2308	0.965275		26.3032	0.943323					26.3471	0.929527		26.3202	0.886616			26.2611	0.852074
																																26.278	0.965275		26.3506	0.943547					26.3945	0.929621		26.3676	0.886908			26.3085	0.852306
																																26.3253	0.96539		26.3981	0.943716					26.4419	0.929808		26.415	0.887394			26.3559	0.852999
																																26.3726	0.96539		26.4456	0.943828					26.4894	0.930042		26.4625	0.887637			26.4034	0.853115
																																26.42	0.965505		26.4932	0.944052					26.5369	0.930323		26.51	0.887928			26.4508	0.853461
																																26.4674	0.965505		26.5408	0.944108					26.5845	0.93037		26.5575	0.88822			26.4984	0.853461
																																26.5148	0.965505		26.5885	0.944332					26.6321	0.93065		26.6051	0.888511			26.5459	0.854039
																																26.5623	0.96562		26.6362	0.944501					26.6798	0.930744		26.6528	0.888754			26.5936	0.854155
																																26.6098	0.965735		26.6839	0.944725					26.7275	0.930931		26.7005	0.8889			26.6412	0.854732
																																26.6574	0.96585		26.7317	0.944781					26.7752	0.931212		26.7482	0.889288			26.6889	0.855426
																																26.705	0.96608		26.7795	0.944893					26.823	0.931446		26.796	0.889483			26.7367	0.856119
																																26.7526	0.966195		26.8274	0.944949					26.8708	0.93168		26.8438	0.889871			26.7844	0.856466
																																26.8003	0.966195		26.8753	0.945117					26.9187	0.93182		26.8917	0.890163			26.8323	0.856928
																																26.8481	0.96631		26.9232	0.945229					26.9666	0.931961		26.9396	0.890357			26.8802	0.857737
																																26.8959	0.96631		26.9712	0.945454					27.0145	0.932241		26.9875	0.890503			26.9281	0.858315
																																26.9437	0.966425		27.0192	0.945678					27.0625	0.932475		27.0355	0.890649			26.976	0.858546
																																26.9915	0.96654		27.0673	0.945902					27.1106	0.93285		27.0835	0.891086			27.024	0.858777
																																27.0394	0.96654		27.1154	0.946014					27.1587	0.932943		27.1316	0.891231			27.0721	0.859124
																																27.0874	0.96677		27.1636	0.946182					27.2068	0.933177		27.1797	0.891717			27.1202	0.85924
																																27.1354	0.96677		27.2118	0.94635					27.255	0.933411		27.2279	0.89196			27.1683	0.859471
																																27.1834	0.96677		27.26	0.946407					27.3032	0.933739		27.2761	0.892203			27.2164	0.859586
																																27.2315	0.966885		27.3083	0.946519					27.3514	0.933879		27.3243	0.892689			27.2647	0.859933
																																27.2796	0.96723		27.3567	0.946743					27.3997	0.934254		27.3726	0.893077			27.3129	0.860626
																																27.3278	0.96746		27.405	0.946967					27.448	0.934488		27.4209	0.893418			27.3612	0.860742
																																27.376	0.96746		27.4535	0.947135					27.4964	0.934722		27.4693	0.893563			27.4096	0.861204
																																27.4242	0.967575		27.5019	0.947304					27.5448	0.934862		27.5177	0.893855			27.4579	0.861782
																																27.4725	0.96769		27.5504	0.947472					27.5933	0.935049		27.5661	0.894			27.5064	0.862475
																																27.5209	0.967805		27.599	0.947584					27.6418	0.93519		27.6146	0.894341			27.5548	0.862707
																																27.5692	0.968035		27.6476	0.947696					27.6904	0.935423		27.6632	0.894583			27.6034	0.863284
																																27.6177	0.968035		27.6962	0.947976					27.739	0.935611		27.7118	0.894729			27.6519	0.863631
																																27.6661	0.96815		27.7449	0.948032					27.7876	0.935798		27.7604	0.895215			27.7005	0.863862
																																27.7146	0.96838		27.7936	0.948144					27.8363	0.936125		27.8091	0.895458			27.7491	0.864093
																																27.7632	0.96838		27.8424	0.948313					27.885	0.936266		27.8578	0.895846			27.7978	0.864671
																																27.8118	0.96838		27.8912	0.948369					27.9338	0.936406		27.9065	0.896138			27.8466	0.864787
																																27.8604	0.96838		27.94	0.948537					27.9826	0.936827		27.9553	0.896429			27.8953	0.865249
																																27.9091	0.968495		27.9889	0.948873					28.0314	0.937015		28.0042	0.896818			27.9441	0.865596
																																27.9578	0.96861		28.0378	0.949097					28.0803	0.937248		28.053	0.89711			27.993	0.866058
																																28.0065	0.968725		28.0868	0.949322					28.1292	0.937716		28.102	0.897352			28.0419	0.866174
																																28.0553	0.968725		28.1358	0.94949					28.1782	0.93781		28.1509	0.897547			28.0908	0.866405
																																28.1042	0.968725		28.1849	0.949658					28.2272	0.938091		28.1999	0.897692			28.1398	0.866751
																																28.1531	0.968725		28.234	0.949826					28.2763	0.938418		28.249	0.897838			28.1888	0.866867
																																28.202	0.968725		28.2831	0.949882					28.3254	0.938699		28.2981	0.898081			28.2379	0.866983
																																28.251	0.96884		28.3323	0.949994					28.3745	0.938839		28.3472	0.898275			28.287	0.867214
																																28.3	0.968955		28.3815	0.950107					28.4237	0.939214		28.3964	0.898373			28.3362	0.868023
																																28.349	0.968955		28.4308	0.950219					28.473	0.939354		28.4456	0.898664			28.3853	0.868254
																																28.3981	0.969185		28.4801	0.950219					28.5222	0.939541		28.4949	0.898907			28.4346	0.869063
																																28.4473	0.9693		28.5295	0.950331					28.5715	0.939729		28.5442	0.899198			28.4839	0.869525
																																28.4964	0.969415		28.5789	0.950387					28.6209	0.939963		28.5936	0.899441			28.5332	0.869872
																																28.5457	0.969415		28.6283	0.950443					28.6703	0.940103		28.6429	0.899927			28.5826	0.87045
																																28.5949	0.96953		28.6778	0.950723					28.7197	0.940243		28.6924	0.900364			28.632	0.870796
																																28.6442	0.96953		28.7274	0.951003					28.7692	0.940524		28.7419	0.900753			28.6814	0.871027
																																28.6936	0.969645		28.7769	0.951396					28.8188	0.940945		28.7914	0.901044			28.7309	0.87149
																																28.743	0.969645		28.8265	0.951508					28.8683	0.941132		28.8409	0.901433			28.7804	0.871836
																																28.7924	0.969645		28.8762	0.951676					28.9179	0.941273		28.8905	0.901919			28.83	0.871952
																																28.8419	0.969645		28.9259	0.951788					28.9676	0.941554		28.9402	0.90221			28.8796	0.871952
																																28.8914	0.969645		28.9756	0.9519					29.0173	0.941741		28.9899	0.902453			28.9293	0.872183
																																28.941	0.969645		29.0254	0.952013					29.067	0.942022		29.0396	0.902696			28.979	0.87253
																																28.9906	0.96976		29.0753	0.952125					29.1168	0.942209		29.0894	0.902793			29.0288	0.87253
																																29.0403	0.969875		29.1251	0.952237					29.1667	0.942677		29.1392	0.902939			29.0786	0.872645
																																29.0899	0.96999		29.175	0.952405					29.2165	0.942911		29.1891	0.903182			29.1284	0.872876
																																29.1397	0.97022		29.225	0.952517					29.2664	0.943051		29.239	0.903522			29.1783	0.873223
																																29.1895	0.97022		29.275	0.952573					29.3164	0.943145		29.2889	0.903716			29.2282	0.873685
																																29.2393	0.97022		29.325	0.952629					29.3664	0.943332		29.3389	0.904008			29.2781	0.873685
																																29.2891	0.97022		29.3751	0.952741					29.4164	0.943566		29.389	0.904202			29.3282	0.873917
																																29.339	0.97022		29.4253	0.952966					29.4665	0.943753		29.439	0.904688			29.3782	0.874148
																																29.389	0.970335		29.4754	0.95319					29.5166	0.943847		29.4891	0.905028			29.4283	0.874841
																																29.439	0.970335		29.5256	0.953358					29.5668	0.944314		29.5393	0.905125			29.4784	0.874841
																																29.489	0.970565		29.5759	0.95347					29.617	0.944642		29.5895	0.905611			29.5286	0.875072
																																29.5391	0.97068		29.6262	0.953582					29.6673	0.944876		29.6398	0.905902			29.5788	0.875534
																																29.5892	0.97091		29.6765	0.953863					29.7176	0.94497		29.69	0.906097			29.6291	0.87565
																																29.6394	0.97091		29.7269	0.954143					29.7679	0.945063		29.7404	0.906437			29.6794	0.875997
																																29.6896	0.971024		29.7774	0.954255					29.8183	0.94525		29.7907	0.906874			29.7297	0.876575
																																29.7398	0.971024		29.8278	0.954423					29.8687	0.945344		29.8412	0.90702			29.7801	0.876921
																																29.7901	0.971024		29.8783	0.954535					29.9192	0.945484		29.8916	0.90736			29.8306	0.876921
																																29.8404	0.971139		29.9289	0.954816					29.9697	0.945718		29.9421	0.907603			29.881	0.877152
																																29.8908	0.971139		29.9795	0.954928					30.0202	0.945812		29.9927	0.907894			29.9315	0.877846
																																29.9412	0.971369		30.0301	0.954984					30.0708	0.945905		30.0432	0.908186			29.9821	0.878539
																																29.9917	0.971484		30.0808	0.955096					30.1215	0.946139		30.0939	0.908477			30.0327	0.879233
																																30.0422	0.971599		30.1315	0.955152					30.1722	0.946233		30.1445	0.908866			30.0834	0.879464
																																30.0927	0.971714		30.1823	0.955264					30.2229	0.946467		30.1953	0.908963			30.134	0.87981
																																30.1433	0.971714		30.2331	0.955376					30.2736	0.946607		30.246	0.909546			30.1848	0.879926
																																30.1939	0.971714		30.284	0.955432					30.3244	0.946841		30.2968	0.90974			30.2355	0.880042
																																30.2446	0.971829		30.3349	0.955544					30.3753	0.946982		30.3477	0.909983			30.2864	0.880042
																																30.2953	0.971829		30.3858	0.955825					30.4262	0.947216		30.3985	0.910274			30.3372	0.880504
																																30.3461	0.971829		30.4368	0.956049					30.4771	0.947403		30.4495	0.91076			30.3881	0.880966
																																30.3969	0.971944		30.4878	0.956329					30.5281	0.947543		30.5004	0.911149			30.4391	0.88166
																																30.4477	0.971944		30.5389	0.956553					30.5791	0.947777		30.5515	0.911392			30.4901	0.882006
																																30.4986	0.972059		30.59	0.956553					30.6302	0.947871		30.6025	0.911926			30.5411	0.8827
																																30.5495	0.972174		30.6412	0.956722					30.6813	0.948058		30.6536	0.91212			30.5922	0.882815
																																30.6005	0.972289		30.6924	0.956946					30.7324	0.948105		30.7047	0.912363			30.6433	0.883162
																																30.6515	0.972289		30.7436	0.957002					30.7836	0.948198		30.7559	0.912509			30.6944	0.883509
																																30.7025	0.972289		30.7949	0.957114					30.8349	0.948339		30.8072	0.912606			30.7456	0.883624
																																30.7536	0.972289		30.8462	0.957338					30.8861	0.948526		30.8584	0.912849			30.7969	0.883855
																																30.8048	0.972404		30.8976	0.957394					30.9375	0.948807		30.9097	0.913092			30.8482	0.884433
																																30.8559	0.972519		30.949	0.957506					30.9888	0.948947		30.9611	0.913335			30.8995	0.885011
																																30.9072	0.972749		31.0004	0.957731					31.0402	0.948947		31.0125	0.913821			30.9509	0.885358
																																30.9584	0.972979		31.0519	0.957787					31.0917	0.949228		31.0639	0.914015			31.0023	0.885704
																																31.0097	0.972979		31.1035	0.957787					31.1432	0.949321		31.1154	0.914161			31.0537	0.886051
																																31.0611	0.973209		31.155	0.957955					31.1947	0.949368		31.1669	0.914307			31.1052	0.886744
																																31.1125	0.973324		31.2067	0.958235					31.2463	0.949415		31.2185	0.914744			31.1568	0.887438
																																31.1639	0.973324		31.2583	0.958459					31.2979	0.949555		31.2701	0.915035			31.2083	0.8879
																																31.2154	0.973439		31.31	0.95874					31.3495	0.949883		31.3218	0.915278			31.26	0.888594
																																31.2669	0.973439		31.3618	0.958852					31.4012	0.95007		31.3735	0.915472			31.3116	0.88894
																																31.3185	0.973439		31.4136	0.958852					31.453	0.950304		31.4252	0.915812			31.3634	0.889056
																																31.3701	0.973554		31.4654	0.95902					31.5048	0.950445		31.477	0.916055			31.4151	0.889056
																																31.4217	0.973669		31.5173	0.959132					31.5566	0.950491		31.5288	0.91625			31.4669	0.889518
																																31.4734	0.973899		31.5692	0.959244					31.6085	0.950725		31.5807	0.916881			31.5187	0.889749
																																31.5251	0.974244		31.6212	0.959581					31.6604	0.950866		31.6326	0.917027			31.5706	0.88998
																																31.5769	0.974474		31.6732	0.959805					31.7123	0.9511		31.6845	0.917221			31.6226	0.890327
																																31.6287	0.974589		31.7253	0.959861					31.7643	0.951287		31.7365	0.917367			31.6745	0.890327
																																31.6806	0.974819		31.7774	0.960029					31.8164	0.951521		31.7885	0.91761			31.7265	0.890443
																																31.7325	0.974819		31.8295	0.960085					31.8685	0.951614		31.8406	0.917901			31.7786	0.890443
																																31.7844	0.974819		31.8817	0.960309					31.9206	0.951848		31.8927	0.918436			31.8307	0.890443
																																31.8364	0.974819		31.9339	0.960422					31.9728	0.952129		31.9449	0.91863			31.8828	0.890905
																																31.8884	0.974819		31.9862	0.960646					32.025	0.952176		31.9971	0.918922			31.935	0.89102
																																31.9405	0.974934		32.0385	0.960758					32.0772	0.952504		32.0494	0.919213			31.9872	0.891714
																																31.9926	0.974934		32.0908	0.96087					32.1295	0.95255		32.1017	0.919407			32.0395	0.892061
																																32.0448	0.974934		32.1432	0.960982					32.1819	0.952878		32.154	0.919553			32.0918	0.892638
																																32.097	0.975049		32.1956	0.960982					32.2343	0.953065		32.2064	0.91965			32.1442	0.893101
																																32.1492	0.975049		32.2481	0.961094					32.2867	0.953252		32.2588	0.919796			32.1965	0.893794
																																32.2015	0.975049		32.3006	0.96115					32.3392	0.953533		32.3112	0.919893			32.249	0.894141
																																32.2538	0.975164		32.3532	0.96115					32.3917	0.95372		32.3637	0.920136			32.3015	0.894256
																																32.3062	0.975279		32.4058	0.961262					32.4442	0.953767		32.4163	0.920379			32.354	0.894372
																																32.3586	0.975394		32.4585	0.961431					32.4968	0.953954		32.4689	0.920768			32.4066	0.894719
																																32.4111	0.975624		32.5112	0.961487					32.5495	0.954048		32.5215	0.921059			32.4592	0.895065
																																32.4635	0.975624		32.5639	0.961599					32.6021	0.954188		32.5742	0.921399			32.5118	0.895412
																																32.5161	0.975624		32.6167	0.961655					32.6549	0.954469		32.6269	0.921642			32.5645	0.895528
																																32.5687	0.975624		32.6695	0.961711					32.7076	0.954562		32.6797	0.921933			32.6172	0.895874
																																32.6213	0.975739		32.7224	0.961991					32.7604	0.954796		32.7325	0.922371			32.67	0.89599
																																32.674	0.975739		32.7753	0.962103					32.8133	0.955077		32.7853	0.922759			32.7228	0.896221
																																32.7267	0.975739		32.8282	0.962272					32.8662	0.955311		32.8382	0.923148			32.7757	0.896452
																																32.7794	0.975739		32.8812	0.962328					32.9191	0.955452		32.8911	0.923439			32.8286	0.89703
																																32.8322	0.975739		32.9342	0.962552					32.9721	0.955639		32.9441	0.923779			32.8816	0.897723
																																32.885	0.975739		32.9873	0.962608					33.0251	0.95606		32.9971	0.924022			32.9346	0.898301
																																32.9379	0.975739		33.0404	0.962664					33.0782	0.956153		33.0502	0.924362			32.9876	0.898532
																																32.9908	0.975969		33.0936	0.962776					33.1313	0.956247		33.1033	0.924557			33.0407	0.898879
																																33.0438	0.976084		33.1468	0.962776					33.1845	0.956294		33.1564	0.9248			33.0938	0.899457
																																33.0968	0.976084		33.2	0.962776					33.2376	0.956481		33.2096	0.925043			33.1469	0.899804
																																33.1499	0.976084		33.2533	0.963					33.2909	0.956668		33.2628	0.92514			33.2002	0.90015
																																33.203	0.976084		33.3067	0.963169					33.3442	0.956809		33.3161	0.925334			33.2534	0.900266
																																33.2561	0.976199		33.36	0.963225					33.3975	0.956949		33.3694	0.925674			33.3067	0.900844
																																33.3093	0.976199		33.4135	0.963561					33.4508	0.957277		33.4228	0.925868			33.36	0.900959
																																33.3625	0.976314		33.4669	0.963785					33.5042	0.957557		33.4762	0.926063			33.4134	0.901537
																																33.4157	0.976544		33.5204	0.963897					33.5577	0.957698		33.5296	0.926306			33.4668	0.901884
																																33.469	0.976659		33.574	0.964009					33.6112	0.958025		33.5831	0.926548			33.5203	0.902115
																																33.5224	0.976889		33.6276	0.964122					33.6647	0.958259		33.6366	0.926646			33.5738	0.902577
																																33.5758	0.976889		33.6812	0.964178					33.7183	0.958306		33.6902	0.926986			33.6273	0.903155
																																33.6292	0.977119		33.7349	0.964178					33.7719	0.95854		33.7438	0.92718			33.6809	0.903271
																																33.6827	0.977119		33.7886	0.96429					33.8256	0.958727		33.7975	0.927326			33.7346	0.903617
																																33.7362	0.977119		33.8424	0.964402					33.8793	0.958961		33.8512	0.927569			33.7882	0.903617
																																33.7898	0.977234		33.8962	0.96457					33.933	0.959148		33.9049	0.927569			33.8419	0.903733
																																33.8434	0.977349		33.95	0.964626					33.9868	0.959429		33.9587	0.927763			33.8957	0.904195
																																33.897	0.977349		34.0039	0.964738					34.0406	0.959944		34.0125	0.927957			33.9495	0.904311
																																33.9507	0.977349		34.0578	0.964962					34.0945	0.960271		34.0664	0.928103			34.0034	0.904657
																																34.0044	0.977349		34.1118	0.965187					34.1484	0.960365		34.1203	0.928443			34.0572	0.904888
																																34.0582	0.977463		34.1658	0.965299					34.2024	0.960412		34.1743	0.928637			34.1112	0.905235
																																34.112	0.977463		34.2199	0.965411					34.2564	0.960459		34.2283	0.928783			34.1651	0.905351
																																34.1658	0.977578		34.274	0.965523					34.3104	0.960505		34.2823	0.929026			34.2192	0.905582
																																34.2197	0.977808		34.3281	0.965691					34.3645	0.960646		34.3364	0.929269			34.2732	0.905929
																																34.2737	0.977808		34.3823	0.965859					34.4187	0.960833		34.3905	0.929415			34.3273	0.906275
																																34.3277	0.977808		34.4365	0.966028					34.4728	0.961067		34.4447	0.929755			34.3815	0.906969
																																34.3817	0.977808		34.4908	0.966196					34.5271	0.961301		34.4989	0.9299			34.4357	0.907547
																																34.4358	0.977808		34.5451	0.966364					34.5813	0.961488		34.5531	0.930192			34.4899	0.907778
																																34.4899	0.977808		34.5995	0.96642					34.6356	0.961582		34.6074	0.930435			34.5442	0.907778
																																34.544	0.977923		34.6539	0.966532					34.69	0.961816		34.6618	0.930678			34.5985	0.908124
																																34.5982	0.977923		34.7083	0.966812					34.7443	0.962096		34.7161	0.931066			34.6528	0.908124
																																34.6525	0.977923		34.7628	0.966981					34.7988	0.962284		34.7706	0.931261			34.7072	0.908124
																																34.7067	0.978038		34.8174	0.967149					34.8532	0.962424		34.825	0.931455			34.7617	0.908471
																																34.7611	0.978268		34.8719	0.967149					34.9078	0.962518		34.8795	0.931746			34.8162	0.909164
																																34.8154	0.978383		34.9265	0.967261					34.9623	0.962752		34.9341	0.931844			34.8707	0.909164
																																34.8698	0.978383		34.9812	0.967485					35.0169	0.962845		34.9887	0.931989			34.9253	0.90928
																																34.9243	0.978613		35.0359	0.967485					35.0715	0.963032		35.0433	0.932329			34.9799	0.909627
																																34.9788	0.978613		35.0906	0.967597					35.1262	0.963173		35.098	0.932524			35.0345	0.909742
																																35.0333	0.978843		35.1454	0.967765					35.181	0.963219		35.1527	0.933009			35.0892	0.909858
																																35.0879	0.978843		35.2003	0.967878					35.2357	0.963407		35.2075	0.933398			35.144	0.910436
																																35.1425	0.978843		35.2551	0.96799					35.2905	0.963547		35.2623	0.933738			35.1987	0.910667
																																35.1972	0.978843		35.31	0.968102					35.3454	0.963687		35.3171	0.933932			35.2536	0.910782
																																35.2519	0.978958		35.365	0.968214					35.4003	0.963781		35.372	0.934175			35.3084	0.911014
																																35.3066	0.979073		35.42	0.968326					35.4552	0.963781		35.427	0.93437			35.3634	0.911476
																																35.3614	0.979073		35.475	0.968494					35.5102	0.964062		35.4819	0.934564			35.4183	0.911707
																																35.4162	0.979073		35.5301	0.968606					35.5652	0.964155		35.5369	0.93471			35.4733	0.911822
																																35.4711	0.979073		35.5853	0.968831					35.6203	0.964202		35.592	0.934807			35.5283	0.912054
																																35.526	0.979073		35.6404	0.968999					35.6754	0.964343		35.6471	0.935147			35.5834	0.912285
																																35.581	0.979073		35.6956	0.969111					35.7306	0.964577		35.7023	0.935438			35.6386	0.912863
																																35.636	0.979073		35.7509	0.969335					35.7858	0.964764		35.7575	0.93573			35.6937	0.912978
																																35.691	0.979073		35.8062	0.969503					35.841	0.964857		35.8127	0.935876			35.7489	0.913325
																																35.7461	0.979188		35.8615	0.969671					35.8963	0.964904		35.868	0.936264			35.8042	0.913325
																																35.8013	0.979188		35.9169	0.969784					35.9516	0.965138		35.9233	0.936701			35.8595	0.913556
																																35.8564	0.979188		35.9724	0.969896					36.007	0.965325		35.9786	0.936896			35.9148	0.913672
																																35.9116	0.979303		36.0278	0.969952					36.0624	0.965419		36.034	0.936993			35.9702	0.914018
																																35.9669	0.979303		36.0833	0.970064					36.1178	0.965653		36.0895	0.937139			36.0256	0.914365
																																36.0222	0.979303		36.1389	0.970064					36.1733	0.965793		36.145	0.937527			36.0811	0.914365
																																36.0775	0.979303		36.1945	0.970176					36.2289	0.966027		36.2005	0.937576			36.1366	0.914827
																																36.1329	0.979303		36.2501	0.970232					36.2844	0.966027		36.2561	0.937819			36.1922	0.915174
																																36.1883	0.979303		36.3058	0.970288					36.3401	0.966261		36.3117	0.937916			36.2478	0.915289
																																36.2438	0.979303		36.3615	0.9704					36.3957	0.966355		36.3674	0.938305			36.3034	0.915636
																																36.2993	0.979303		36.4173	0.970456					36.4514	0.966448		36.4231	0.938547			36.3591	0.915867
																																36.3549	0.979418		36.4731	0.970737					36.5072	0.966682		36.4788	0.93879			36.4148	0.915983
																																36.4105	0.979418		36.529	0.970849					36.563	0.966729		36.5346	0.93913			36.4706	0.915983
																																36.4661	0.979533		36.5849	0.970961					36.6188	0.966869		36.5904	0.939373			36.5264	0.916214
																																36.5218	0.979648		36.6408	0.971017					36.6747	0.96701		36.6463	0.939616			36.5822	0.916445
																																36.5775	0.979648		36.6968	0.971185					36.7306	0.967103		36.7022	0.939665			36.6381	0.916676
																																36.6333	0.979763		36.7528	0.971465					36.7866	0.967291		36.7582	0.939811			36.694	0.917254
																																36.6891	0.979763		36.8089	0.971634					36.8426	0.967291		36.8142	0.940248			36.75	0.917485
																																36.745	0.979878		36.865	0.97169					36.8986	0.967384		36.8702	0.940393			36.806	0.917948
																																36.8008	0.979993		36.9212	0.971802					36.9547	0.967525		36.9263	0.940588			36.8621	0.918641
																																36.8568	0.980108		36.9774	0.971914					37.0108	0.967665		36.9824	0.940928			36.9182	0.918988
																																36.9128	0.980453		37.0336	0.97197					37.067	0.967665		37.0386	0.941074			36.9744	0.919103
																																36.9688	0.980453		37.0899	0.972138					37.1232	0.967712		37.0948	0.941268			37.0306	0.919334
																																37.0248	0.980453		37.1462	0.972194					37.1795	0.967805		37.151	0.941462			37.0868	0.919334
																																37.081	0.980453		37.2026	0.97225					37.2358	0.967852		37.2073	0.941705			37.1431	0.91945
																																37.1371	0.980453		37.259	0.972418					37.2921	0.968133		37.2637	0.941851			37.1994	0.919912
																																37.1933	0.980453		37.3154	0.972418					37.3485	0.968226		37.3201	0.942142			37.2558	0.920143
																																37.2495	0.980568		37.3719	0.972418					37.4049	0.96846		37.3765	0.942531			37.3122	0.920259
																																37.3058	0.980683		37.4285	0.972531					37.4614	0.968601		37.433	0.942628			37.3686	0.920374
																																37.3621	0.980798		37.485	0.972811					37.5179	0.968694		37.4895	0.94292			37.4251	0.92049
																																37.4185	0.980798		37.5417	0.972867					37.5745	0.968741		37.546	0.943211			37.4816	0.920952
																																37.4749	0.980798		37.5983	0.973035					37.6311	0.968975		37.6026	0.943357			37.5382	0.921068
																																37.5313	0.980798		37.655	0.973259					37.6877	0.969022		37.6593	0.943503			37.5948	0.921646
																																37.5878	0.980913		37.7118	0.973371					37.7444	0.969162		37.7159	0.943794			37.6515	0.922108
																																37.6444	0.980913		37.7686	0.973428					37.8011	0.969162		37.7727	0.944085			37.7082	0.922339
																																37.7009	0.980913		37.8254	0.973596					37.8579	0.969303		37.8294	0.944426			37.7649	0.92257
																																37.7575	0.980913		37.8823	0.973652					37.9147	0.969443		37.8862	0.944863			37.8217	0.922917
																																37.8142	0.981028		37.9392	0.973708					37.9716	0.969537		37.9431	0.945106			37.8786	0.923148
																																37.8709	0.981373		37.9962	0.97382					38.0285	0.969724		38	0.945251			37.9354	0.923495
																																37.9276	0.981488		38.0532	0.973988					38.0854	0.969864		38.0569	0.9453			37.9923	0.923841
																																37.9844	0.981488		38.1103	0.973988					38.1424	0.970051		38.1139	0.945543			38.0493	0.924304
																																38.0413	0.981488		38.1674	0.9741					38.1994	0.970051		38.1709	0.945689			38.1063	0.924766
																																38.0981	0.981488		38.2245	0.974212					38.2565	0.970239		38.228	0.945689			38.1634	0.924882
																																38.155	0.981603		38.2817	0.974381					38.3136	0.970379		38.2851	0.945932			38.2204	0.924997
																																38.212	0.981833		38.3389	0.974437					38.3708	0.970566		38.3423	0.946126			38.2776	0.925113
																																38.269	0.981833		38.3962	0.974661					38.428	0.970753		38.3994	0.946272			38.3347	0.925459
																																38.326	0.981833		38.4535	0.974717					38.4852	0.971034		38.4567	0.946466			38.392	0.925806
																																38.3831	0.981948		38.5108	0.974941					38.5425	0.971034		38.514	0.946563			38.4492	0.926037
																																38.4403	0.982063		38.5682	0.975053					38.5998	0.971081		38.5713	0.946806			38.5065	0.926268
																																38.4974	0.982063		38.6256	0.975165					38.6572	0.971128		38.6286	0.947097			38.5639	0.926384
																																38.5546	0.982063		38.6831	0.975165					38.7146	0.971175		38.686	0.947389			38.6213	0.926615
																																38.6119	0.982063		38.7406	0.975334					38.772	0.971175		38.7435	0.947535			38.6787	0.926962
																																38.6692	0.982293		38.7982	0.975446					38.8295	0.971268		38.801	0.947729			38.7362	0.927308
																																38.7265	0.982408		38.8558	0.975446					38.8871	0.971409		38.8585	0.947826			38.7937	0.927655
																																38.7839	0.982408		38.9135	0.975614					38.9447	0.971455		38.9161	0.947972			38.8512	0.928002
																																38.8413	0.982523		38.9712	0.97595					39.0023	0.971502		38.9737	0.948263			38.9088	0.928464
																																38.8988	0.982523		39.0289	0.976006					39.06	0.971549		39.0314	0.948409			38.9665	0.928695
																																38.9563	0.982638		39.0867	0.976062					39.1177	0.971689		39.0891	0.948506			39.0242	0.928926
																																39.0139	0.982638		39.1445	0.976174					39.1754	0.971736		39.1468	0.948701			39.0819	0.929158
																																39.0714	0.982753		39.2024	0.976231					39.2332	0.97183		39.2046	0.948798			39.1397	0.92962
																																39.1291	0.982983		39.2603	0.976231					39.291	0.97183		39.2625	0.949138			39.1975	0.929851
																																39.1868	0.983098		39.3182	0.976231					39.3489	0.97183		39.3203	0.949235			39.2553	0.930544
																																39.2445	0.983098		39.3762	0.976343					39.4068	0.97197		39.3782	0.949429			39.3132	0.93066
																																39.3022	0.983213		39.4342	0.976399					39.4648	0.972157		39.4362	0.949575			39.3712	0.930775
																																39.36	0.983328		39.4923	0.976511					39.5228	0.972251		39.4942	0.949769			39.4292	0.931584
																																39.4179	0.983328		39.5504	0.976623					39.5809	0.972438		39.5523	0.950061			39.4872	0.931931
																																39.4758	0.983443		39.6086	0.976623					39.6389	0.972485		39.6103	0.950304			39.5452	0.932047
																																39.5337	0.983443		39.6668	0.976791					39.6971	0.972485		39.6685	0.950547			39.6034	0.932162
																																39.5917	0.983443		39.725	0.977015					39.7553	0.972485		39.7266	0.950838			39.6615	0.932393
																																39.6497	0.983558		39.7833	0.977071					39.8135	0.972485		39.7849	0.951129			39.7197	0.932393
																																39.7078	0.983558		39.8417	0.977296					39.8717	0.972578		39.8431	0.951178			39.778	0.932625
																																39.7659	0.983558		39.9	0.977464					39.93	0.972719		39.9014	0.95147			39.8362	0.933202
																																39.824	0.983788		39.9585	0.977576					39.9884	0.972859		39.9598	0.951615			39.8946	0.933433
																																39.8822	0.983788		40.0169	0.977744					40.0468	0.972953		40.0182	0.951712			39.9529	0.933549
																																39.9404	0.983788		40.0754	0.977968					40.1052	0.973		40.0766	0.951955			40.0113	0.934011
																																39.9987	0.984017		40.134	0.978081					40.1637	0.973093		40.1351	0.952295			40.0698	0.934011
																																40.057	0.984017		40.1926	0.978249					40.2222	0.973187		40.1936	0.952393			40.1283	0.934474
																																40.1154	0.984132		40.2512	0.978361					40.2808	0.973187		40.2521	0.952538			40.1868	0.934589
																																40.1738	0.984132		40.3099	0.978473					40.3394	0.973187		40.3107	0.952733			40.2454	0.934589
																																40.2322	0.984132		40.3686	0.978753					40.398	0.973327		40.3694	0.95283			40.304	0.934705
																																40.2907	0.984132		40.4274	0.978977					40.4567	0.973374		40.4281	0.952975			40.3627	0.935167
																																40.3492	0.984132		40.4862	0.979146					40.5154	0.973608		40.4868	0.95317			40.4214	0.935514
																																40.4078	0.984477		40.545	0.979314					40.5742	0.973655		40.5455	0.953364			40.4802	0.935745
																																40.4664	0.984477		40.6039	0.97937					40.633	0.973701		40.6044	0.953607			40.539	0.935976
																																40.5251	0.984477		40.6628	0.979538					40.6919	0.973842		40.6632	0.953801			40.5978	0.936092
																																40.5838	0.984592		40.7218	0.979706					40.7508	0.973889		40.7221	0.953898			40.6567	0.936323
																																40.6425	0.984822		40.7808	0.979818					40.8097	0.973935		40.7811	0.95419			40.7156	0.936438
																																40.7013	0.984937		40.8399	0.97993					40.8687	0.974029		40.84	0.954287			40.7746	0.936554
																																40.7601	0.984937		40.899	0.980099					40.9277	0.974123		40.8991	0.954433			40.8336	0.937132
																																40.819	0.984937		40.9581	0.980155					40.9868	0.974169		40.9581	0.954676			40.8926	0.937247
																																40.8779	0.984937		41.0173	0.980323					41.0459	0.974357		41.0172	0.954967			40.9517	0.937247
																																40.9369	0.984937		41.0765	0.980323					41.1051	0.97445		41.0764	0.955162			41.0108	0.937478
																																40.9959	0.984937		41.1358	0.980379					41.1643	0.97445		41.1356	0.955356			41.07	0.937594
																																41.0549	0.984937		41.1951	0.980603					41.2235	0.974684		41.1948	0.955647			41.1292	0.938172
																																41.114	0.984937		41.2545	0.980827					41.2828	0.974825		41.2541	0.955793			41.1885	0.938634
																																41.1731	0.985052		41.3139	0.980884					41.3421	0.974965		41.3134	0.955939			41.2478	0.939096
																																41.2323	0.985052		41.3733	0.98094					41.4015	0.975246		41.3728	0.956133			41.3072	0.939443
																																41.2915	0.985167		41.4328	0.98094					41.4609	0.975433		41.4322	0.956327			41.3666	0.93979
																																41.3507	0.985397		41.4924	0.980996					41.5204	0.975526		41.4917	0.956619			41.426	0.939905
																																41.41	0.985397		41.5519	0.981108					41.5799	0.975667		41.5512	0.95691			41.4855	0.940136
																																41.4693	0.985397		41.6115	0.98122					41.6394	0.975901		41.6107	0.957202			41.545	0.940483
																																41.5287	0.985397		41.6712	0.98122					41.699	0.976041		41.6703	0.95725			41.6046	0.940945
																																41.5881	0.985512		41.7309	0.981388					41.7586	0.976182		41.7299	0.957445			41.6642	0.941061
																																41.6476	0.985972		41.7906	0.981444					41.8183	0.976369		41.7896	0.957639			41.7238	0.941176
																																41.7071	0.985972		41.8504	0.9815					41.878	0.976416		41.8493	0.957785			41.7835	0.941292
																																41.7667	0.986087		41.9103	0.981556					41.9377	0.976416		41.909	0.958028			41.8432	0.94187
																																41.8262	0.986087		41.9701	0.981556					41.9975	0.976462		41.9688	0.958125			41.903	0.94187
																																41.8859	0.986087		42.03	0.981668					42.0574	0.97665		42.0287	0.958319			41.9628	0.94187
																																41.9456	0.986202		42.09	0.981724					42.1173	0.97679		42.0885	0.958659			42.0227	0.942332
																																42.0053	0.986432		42.15	0.981837					42.1772	0.976977		42.1485	0.958951			42.0826	0.942448
																																42.065	0.986432		42.21	0.982005					42.2372	0.977024		42.2084	0.959194			42.1425	0.942679
																																42.1248	0.986432		42.2701	0.982005					42.2972	0.977258		42.2684	0.959339			42.2025	0.943257
																																42.1847	0.986432		42.3303	0.982061					42.3572	0.977351		42.3285	0.959534			42.2626	0.943257
																																42.2446	0.986547		42.3904	0.982061					42.4173	0.977445		42.3886	0.959582			42.3226	0.94395
																																42.3045	0.986547		42.4506	0.982285					42.4774	0.977445		42.4487	0.959874			42.3828	0.944181
																																42.3645	0.986547		42.5109	0.982453					42.5376	0.977585		42.5089	0.959971			42.4429	0.944297
																																42.4245	0.986662		42.5712	0.982509					42.5978	0.977819		42.5691	0.960359			42.5031	0.944412
																																42.4845	0.986777		42.6315	0.982565					42.6581	0.97796		42.6294	0.9607			42.5634	0.944759
																																42.5446	0.986777		42.6919	0.982733					42.7184	0.978147		42.6897	0.960991			42.6236	0.94499
																																42.6048	0.986892		42.7524	0.98279					42.7788	0.978381		42.75	0.961137			42.684	0.945337
																																42.665	0.987007		42.8128	0.982902					42.8392	0.978428		42.8104	0.961331			42.7444	0.945684
																																42.7252	0.987122		42.8733	0.982902					42.8996	0.978428		42.8708	0.961671			42.8048	0.945915
																																42.7855	0.987122		42.9339	0.982958					42.9601	0.978474		42.9313	0.961768			42.8652	0.946146
																																42.8458	0.987122		42.9945	0.98307					43.0206	0.978521		42.9918	0.961963			42.9257	0.946377
																																42.9061	0.987122		43.0551	0.983238					43.0811	0.978662		43.0524	0.962108			42.9863	0.946724
																																42.9665	0.987122		43.1158	0.983294					43.1418	0.978755		43.113	0.962497			43.0469	0.94707
																																43.027	0.987122		43.1765	0.983294					43.2024	0.978755		43.1736	0.962691			43.1075	0.947302
																																43.0874	0.987237		43.2373	0.983294					43.2631	0.978896		43.2343	0.962837			43.1682	0.947533
																																43.148	0.987352		43.2981	0.983406					43.3238	0.978896		43.295	0.962983			43.2289	0.947648
																																43.2085	0.987352		43.359	0.983518					43.3846	0.979036		43.3558	0.96308			43.2896	0.948226
																																43.2691	0.987467		43.4199	0.983518					43.4454	0.97913		43.4166	0.963371			43.3504	0.948226
																																43.3298	0.987697		43.4808	0.983518					43.5063	0.979223		43.4775	0.963809			43.4113	0.948342
																																43.3905	0.987697		43.5418	0.983574					43.5672	0.979364		43.5384	0.964003			43.4722	0.948688
																																43.4512	0.987812		43.6028	0.983687					43.6281	0.979504		43.5993	0.9641			43.5331	0.949035
																																43.512	0.987812		43.6639	0.983855					43.6891	0.979551		43.6603	0.964246			43.5941	0.949382
																																43.5728	0.987812		43.725	0.984023					43.7501	0.979644		43.7214	0.964392			43.6551	0.949497
																																43.6337	0.987927		43.7862	0.984079					43.8112	0.979691		43.7824	0.964586			43.7161	0.949844
																																43.6946	0.988042		43.8474	0.984135					43.8723	0.979785		43.8435	0.964732			43.7772	0.950306
																																43.7555	0.988042		43.9086	0.984247					43.9335	0.979972		43.9047	0.96512			43.8384	0.950653
																																43.8165	0.988042		43.9699	0.984415					43.9947	0.980066		43.9659	0.965412			43.8996	0.950884
																																43.8776	0.988157		44.0312	0.984415					44.0559	0.980253		44.0271	0.965509			43.9608	0.951346
																																43.9386	0.988272		44.0926	0.984415					44.1172	0.980299		44.0884	0.965606			44.022	0.951577
																																43.9998	0.988387		44.154	0.984527					44.1786	0.980299		44.1498	0.965703			44.0834	0.951693
																																44.0609	0.988502		44.2154	0.984583					44.2399	0.98044		44.2111	0.965995			44.1447	0.951924
																																44.1221	0.988502		44.2769	0.984696					44.3013	0.980674		44.2725	0.966043			44.2061	0.952271
																																44.1834	0.988617		44.3385	0.984808					44.3628	0.980814		44.334	0.966189			44.2676	0.952502
																																44.2447	0.988732		44.4	0.984976					44.4243	0.980908		44.3955	0.966238			44.329	0.952618
																																44.306	0.989077		44.4617	0.985032					44.4858	0.981001		44.457	0.966335			44.3906	0.952618
																																44.3674	0.989077		44.5233	0.985256					44.5474	0.981048		44.5186	0.966432			44.4521	0.952733
																																44.4288	0.989077		44.585	0.985256					44.6091	0.981189		44.5802	0.966529			44.5137	0.95308
																																44.4902	0.989192		44.6468	0.985424					44.6707	0.981329		44.6419	0.966723			44.5754	0.953658
																																44.5518	0.989192		44.7086	0.985424					44.7324	0.981376		44.7036	0.966821			44.6371	0.953889
																																44.6133	0.989307		44.7704	0.985536					44.7942	0.981516		44.7654	0.967161			44.6988	0.954236
																																44.6749	0.989307		44.8323	0.985593					44.856	0.981797		44.8272	0.967403			44.7606	0.954582
																																44.7365	0.989307		44.8942	0.985705					44.9178	0.981844		44.889	0.967695			44.8224	0.955044
																																44.7982	0.989307		44.9562	0.985705					44.9797	0.981984		44.9509	0.967744			44.8843	0.955738
																																44.8599	0.989422		45.0182	0.985761					45.0416	0.981984		45.0128	0.967986			44.9462	0.955969
																																44.9217	0.989422		45.0803	0.985817					45.1036	0.982124		45.0748	0.968229			45.0082	0.956085
																																44.9834	0.989537		45.1424	0.985929					45.1656	0.982171		45.1368	0.968278			45.0702	0.9562
																																45.0453	0.989652		45.2045	0.986041					45.2277	0.982312		45.1988	0.968278			45.1322	0.956778
																																45.1072	0.989652		45.2667	0.986097					45.2898	0.982358		45.2609	0.968424			45.1943	0.957009
																																45.1691	0.989652		45.3289	0.986097					45.3519	0.982452		45.3231	0.968667			45.2564	0.957009
																																45.2311	0.989767		45.3912	0.986097					45.4141	0.982592		45.3853	0.968861			45.3186	0.957009
																																45.2931	0.989767		45.4535	0.986097					45.4763	0.982639		45.4475	0.969152			45.3808	0.957125
																																45.3551	0.989882		45.5158	0.986209					45.5386	0.982826		45.5097	0.969395			45.443	0.95724
																																45.4172	0.989882		45.5782	0.986265					45.6009	0.98306		45.5721	0.969492			45.5053	0.957587
																																45.4794	0.989882		45.6406	0.986714					45.6632	0.983154		45.6344	0.969638			45.5677	0.957703
																																45.5415	0.989997		45.7031	0.98677					45.7256	0.983201		45.6968	0.969832			45.63	0.958049
																																45.6038	0.989997		45.7656	0.986882					45.7881	0.983341		45.7592	0.970075			45.6925	0.958165
																																45.666	0.989997		45.8282	0.986882					45.8505	0.983388		45.8217	0.970172			45.7549	0.958165
																																45.7283	0.990112		45.8908	0.986994					45.9131	0.983482		45.8842	0.970513			45.8174	0.958511
																																45.7907	0.990112		45.9535	0.987106					45.9756	0.983575		45.9468	0.970901			45.88	0.959089
																																45.8531	0.990227		46.0162	0.987106					46.0382	0.983622		46.0094	0.971241			45.9426	0.959205
																																45.9155	0.990341		46.0789	0.987162					46.1009	0.983669		46.0721	0.971581			46.0052	0.959552
																																45.978	0.990341		46.1417	0.987162					46.1636	0.983809		46.1347	0.971824			46.0679	0.959667
																																46.0405	0.990341		46.2045	0.987162					46.2263	0.983856		46.1975	0.971921			46.1306	0.959783
																																46.1031	0.990341		46.2674	0.987218					46.2891	0.983996		46.2603	0.972116			46.1934	0.959898
																																46.1657	0.990341		46.3303	0.987274					46.3519	0.984137		46.3231	0.97231			46.2562	0.960014
																																46.2283	0.990571		46.3932	0.98733					46.4148	0.98423		46.3859	0.972553			46.319	0.960014
																																46.291	0.990686		46.4562	0.987443					46.4777	0.98423		46.4488	0.972699			46.3819	0.960361
																																46.3538	0.990801		46.5192	0.987443					46.5406	0.984371		46.5118	0.972844			46.4448	0.961054
																																46.4165	0.990916		46.5823	0.987443					46.6036	0.984464		46.5748	0.973087			46.5078	0.96117
																																46.4794	0.990916		46.6454	0.987499					46.6667	0.984558		46.6378	0.973136			46.5708	0.961401
																																46.5422	0.990916		46.7086	0.987499					46.7297	0.984558		46.7009	0.973476			46.6339	0.961632
																																46.6051	0.990916		46.7718	0.987555					46.7928	0.984698		46.764	0.973719			46.697	0.961863
																																46.6681	0.991031		46.835	0.987611					46.856	0.984745		46.8272	0.973767			46.7601	0.962441
																																46.7311	0.991031		46.8983	0.987723					46.9192	0.984839		46.8904	0.973913			46.8233	0.962672
																																46.7941	0.991146		46.9617	0.987779					46.9825	0.984932		46.9536	0.974253			46.8866	0.962903
																																46.8572	0.991261		47.025	0.987891					47.0457	0.985026		47.0169	0.974302			46.9498	0.96325
																																46.9203	0.991376		47.0885	0.988059					47.1091	0.985166		47.0802	0.974399			47.0132	0.963365
																																46.9834	0.991606		47.1519	0.988059					47.1724	0.985213		47.1436	0.974496			47.0765	0.963596
																																47.0466	0.991721		47.2154	0.988171					47.2359	0.98526		47.207	0.974593			47.1399	0.963712
																																47.1099	0.991836		47.279	0.988339					47.2993	0.985353		47.2705	0.974836			47.2034	0.963828
																																47.1732	0.991836		47.3426	0.988508					47.3628	0.985353		47.334	0.974982			47.2669	0.964174
																																47.2365	0.991951		47.4062	0.98862					47.4264	0.9854		47.3975	0.975225			47.3304	0.964752
																																47.2999	0.992181		47.4699	0.988732					47.49	0.985494		47.4611	0.97537			47.394	0.964983
																																47.3633	0.992296		47.5336	0.988844					47.5536	0.985634		47.5247	0.975516			47.4576	0.965446
																																47.4267	0.992296		47.5974	0.988844					47.6173	0.985728		47.5884	0.975662			47.5212	0.965792
																																47.4902	0.992296		47.6612	0.9889					47.681	0.985821		47.6521	0.975905			47.5849	0.96637
																																47.5538	0.992411		47.725	0.989068					47.7447	0.985915		47.7159	0.976196			47.6487	0.966486
																																47.6174	0.992526		47.7889	0.989124					47.8085	0.986149		47.7797	0.976391			47.7125	0.966832
																																47.681	0.992526		47.8528	0.989236					47.8724	0.986196		47.8435	0.976488			47.7763	0.966948
																																47.7446	0.992526		47.9168	0.989349					47.9363	0.986242		47.9074	0.976731			47.8402	0.967179
																																47.8084	0.992641		47.9808	0.989629					48.0002	0.986476		47.9713	0.977022			47.9041	0.967295
																																47.8721	0.992756		48.0449	0.989741					48.0642	0.98657		48.0353	0.977168			47.968	0.967526
																																47.9359	0.992871		48.109	0.989741					48.1282	0.98671		48.0993	0.977362			48.032	0.967872
																																47.9997	0.992871		48.1731	0.989797					48.1922	0.986757		48.1634	0.977508			48.0961	0.968104
																																48.0636	0.992871		48.2373	0.989853					48.2563	0.986851		48.2275	0.977654			48.1602	0.968219
																																48.1275	0.992871		48.3015	0.989909					48.3205	0.986851		48.2916	0.977799			48.2243	0.968219
																																48.1915	0.992871		48.3658	0.989909					48.3846	0.987085		48.3558	0.977848			48.2885	0.968335
																																48.2555	0.992871		48.4301	0.989909					48.4489	0.987131		48.42	0.978091			48.3527	0.968566
																																48.3196	0.993101		48.4945	0.989909					48.5131	0.987178		48.4843	0.978237			48.4169	0.969259
																																48.3837	0.993216		48.5589	0.989909					48.5774	0.987319		48.5486	0.978382			48.4812	0.969259
																																48.4478	0.993331		48.6233	0.989965					48.6418	0.987319		48.613	0.978577			48.5456	0.96949
																																48.512	0.993331		48.6878	0.990077					48.7062	0.987412		48.6774	0.978722			48.61	0.969606
																																48.5762	0.993331		48.7524	0.990246					48.7706	0.987506		48.7418	0.97882			48.6744	0.970068
																																48.6405	0.993331		48.8169	0.990246					48.8351	0.987506		48.8063	0.97882			48.7389	0.970415
																																48.7048	0.993446		48.8815	0.990302					48.8996	0.987693		48.8708	0.979014			48.8034	0.97053
																																48.7691	0.993561		48.9462	0.990414					48.9642	0.98788		48.9354	0.979014			48.8679	0.970877
																																48.8335	0.993791		49.0109	0.990414					49.0288	0.98788		49	0.979111			48.9325	0.971224
																																48.8979	0.993791		49.0756	0.990414					49.0935	0.988021		49.0646	0.979257			48.9972	0.971224
																																48.9624	0.993906		49.1404	0.990526					49.1582	0.988067		49.1293	0.979402			49.0618	0.971455
																																49.0269	0.993906		49.2053	0.990638					49.2229	0.988161		49.1941	0.979548			49.1266	0.971802
																																49.0915	0.993906		49.2701	0.990806					49.2877	0.988301		49.2588	0.979694			49.1913	0.972033
																																49.1561	0.993906		49.335	0.990806					49.3525	0.988535		49.3237	0.979985			49.2561	0.972264
																																49.2207	0.993906		49.4	0.990974					49.4174	0.988629		49.3885	0.980131			49.321	0.972495
																																49.2854	0.994021		49.465	0.991086					49.4823	0.988676		49.4534	0.980228			49.3859	0.972495
																																49.3501	0.994021		49.53	0.991143					49.5472	0.988723		49.5184	0.980374			49.4508	0.972611
																																49.4149	0.994021		49.5951	0.991367					49.6122	0.988769		49.5834	0.980666			49.5158	0.972726
																																49.4797	0.994021		49.6603	0.991367					49.6773	0.98891		49.6484	0.980763			49.5808	0.972957
																																49.5446	0.994136		49.7254	0.991479					49.7423	0.98891		49.7135	0.980811			49.6459	0.972957
																																49.6095	0.994366		49.7906	0.991479					49.8075	0.989003		49.7786	0.981103			49.711	0.973188
																																49.6744	0.994481		49.8559	0.991591					49.8726	0.98905		49.8438	0.981248			49.7762	0.973651
																																49.7394	0.994481		49.9212	0.991759					49.9378	0.98905		49.909	0.981346			49.8414	0.973997
																																49.8044	0.994481		49.9865	0.991815					50.0031	0.98905		49.9742	0.981491			49.9066	0.974113
																																49.8695	0.994481		50.0519	0.991927					50.0684	0.989284		50.0395	0.981734			49.9719	0.974229
																																49.9346	0.994481		50.1174	0.991983					50.1337	0.989378		50.1049	0.981783			50.0372	0.974344
																																49.9998	0.994481		50.1828	0.991983					50.1991	0.989424		50.1702	0.981977			50.1026	0.974575
																																50.065	0.994481		50.2483	0.992096					50.2645	0.989518		50.2357	0.982074			50.168	0.974691
																																50.1302	0.994481		50.3139	0.992208					50.3299	0.989705		50.3011	0.982269			50.2334	0.975153
																																50.1955	0.994711		50.3795	0.992264					50.3955	0.989799		50.3666	0.982463			50.2989	0.9755
																																50.2608	0.994711		50.4451	0.99232					50.461	0.989939		50.4322	0.982754			50.3645	0.975847
																																50.3262	0.994711		50.5108	0.992488					50.5266	0.99022		50.4978	0.9829			50.43	0.976309
																																50.3916	0.994711		50.5765	0.992544					50.5922	0.990314		50.5634	0.982997			50.4957	0.97654
																																50.4571	0.994711		50.6423	0.992656					50.6579	0.990454		50.6291	0.983192			50.5613	0.97654
																																50.5225	0.994941		50.7081	0.992824					50.7236	0.990641		50.6948	0.983289			50.627	0.976655
																																50.5881	0.994941		50.774	0.992936					50.7894	0.990875		50.7605	0.983483			50.6928	0.977002
																																50.6537	0.994941		50.8399	0.992936					50.8552	0.991015		50.8263	0.98358			50.7586	0.977233
																																50.7193	0.994941		50.9058	0.992992					50.921	0.991109		50.8922	0.983775			50.8244	0.97758
																																50.7849	0.994941		50.9718	0.993049					50.9869	0.991343		50.9581	0.984066			50.8903	0.977927
																																50.8507	0.994941		51.0378	0.993161					51.0528	0.991343		51.024	0.98426			50.9562	0.978273
																																50.9164	0.995056		51.1039	0.993161					51.1188	0.99139		51.09	0.984455			51.0222	0.978389
																																50.9822	0.995056		51.17	0.993161					51.1848	0.991577		51.156	0.984552			51.0882	0.978389
																																51.048	0.995056		51.2362	0.993329					51.2509	0.991717		51.2221	0.984698			51.1542	0.97862
																																51.1139	0.995056		51.3024	0.993385					51.317	0.991811		51.2882	0.984843			51.2203	0.978851
																																51.1798	0.995056		51.3686	0.993497					51.3831	0.991811		51.3543	0.98494			51.2864	0.979082
																																51.2458	0.995171		51.4349	0.993609					51.4493	0.992139		51.4205	0.985135			51.3526	0.979198
																																51.3118	0.995171		51.5012	0.993721					51.5155	0.992372		51.4867	0.985183			51.4188	0.979314
																																51.3778	0.995286		51.5676	0.993777					51.5818	0.992466		51.553	0.985329			51.4851	0.979429
																																51.4439	0.995401		51.634	0.993889					51.6481	0.992606		51.6193	0.985621			51.5514	0.979545
																																51.5101	0.995401		51.7004	0.994002					51.7145	0.992653		51.6857	0.985766			51.6177	0.979776
																																51.5762	0.995401		51.7669	0.994002					51.7809	0.992794		51.7521	0.985961			51.6841	0.979776
																																51.6425	0.995401		51.8335	0.994058					51.8473	0.992981		51.8185	0.986058			51.7506	0.979891
																																51.7087	0.995401		51.9	0.994058					51.9138	0.993074		51.885	0.986204			51.817	0.980123
																																51.775	0.995516		51.9667	0.994114					51.9803	0.993215		51.9515	0.986446			51.8836	0.980123
																																51.8414	0.995516		52.0333	0.994114					52.0469	0.993308		52.0181	0.986592			51.9501	0.980354
																																51.9077	0.995516		52.1	0.99417					52.1135	0.993308		52.0847	0.986835			52.0167	0.980585
																																51.9742	0.995631		52.1668	0.99417					52.1802	0.993402		52.1514	0.987029			52.0834	0.9807
																																52.0406	0.995631		52.2336	0.994226					52.2469	0.993402		52.2181	0.987175			52.1501	0.980816
																																52.1072	0.995631		52.3004	0.994282					52.3136	0.993402		52.2848	0.987369			52.2168	0.981278
																																52.1737	0.995631		52.3673	0.994506					52.3804	0.993542		52.3516	0.987515			52.2836	0.981278
																																52.2403	0.995746		52.4342	0.994562					52.4472	0.993589		52.4184	0.987564			52.3504	0.981278
																																52.307	0.995861		52.5012	0.994618					52.5141	0.993683		52.4853	0.987904			52.4172	0.981278
																																52.3736	0.995861		52.5682	0.994674					52.581	0.99373		52.5522	0.987952			52.4841	0.981394
																																52.4404	0.995861		52.6353	0.99473					52.6479	0.993823		52.6191	0.988195			52.5511	0.981394
																																52.5071	0.995861		52.7024	0.994842					52.7149	0.993917		52.6861	0.988292			52.6181	0.981625
																																52.5739	0.995861		52.7695	0.995011					52.782	0.99401		52.7532	0.988487			52.6851	0.981856
																																52.6408	0.995976		52.8367	0.995067					52.849	0.994057		52.8203	0.988827			52.7522	0.982087
																																52.7077	0.996206		52.9039	0.995067					52.9162	0.994104		52.8874	0.988973			52.8193	0.982203
																																52.7746	0.996206		52.9712	0.995123					52.9833	0.994151		52.9546	0.989118			52.8864	0.982549
																																52.8416	0.996206		53.0385	0.995123					53.0505	0.994244		53.0218	0.989313			52.9536	0.982549
																																52.9086	0.996321		53.1058	0.995179					53.1178	0.994291		53.089	0.989507			53.0209	0.982781
																																52.9757	0.996321		53.1732	0.995235					53.1851	0.994338		53.1563	0.989604			53.0882	0.983127
																																53.0428	0.996321		53.2406	0.995291					53.2524	0.994338		53.2236	0.989604			53.1555	0.98359
																																53.11	0.996436		53.3081	0.995347					53.3198	0.994385		53.291	0.989896			53.2229	0.983821
																																53.1772	0.996551		53.3756	0.995403					53.3872	0.994478		53.3584	0.99009			53.2903	0.984167
																																53.2444	0.996666		53.4432	0.995403					53.4547	0.994619		53.4259	0.990187			53.3577	0.984745
																																53.3117	0.996666		53.5108	0.995515					53.5222	0.994806		53.4934	0.990236			53.4252	0.985092
																																53.379	0.996666		53.5785	0.995515					53.5897	0.994899		53.561	0.990236			53.4928	0.985439
																																53.4464	0.996895		53.6462	0.995571					53.6573	0.994946		53.6286	0.990381			53.5604	0.985554
																																53.5138	0.996895		53.7139	0.995627					53.725	0.994993		53.6962	0.990479			53.628	0.98567
																																53.5812	0.996895		53.7817	0.995683					53.7926	0.995087		53.7639	0.990527			53.6957	0.985785
																																53.6487	0.996895		53.8495	0.995739					53.8603	0.99518		53.8316	0.990673			53.7634	0.985901
																																53.7162	0.996895		53.9174	0.995852					53.9281	0.99518		53.8994	0.990673			53.8311	0.985901
																																53.7838	0.99701		53.9853	0.995908					53.9959	0.995274		53.9672	0.990819			53.8989	0.986016
																																53.8514	0.99701		54.0532	0.995964					54.0638	0.995414		54.035	0.990964			53.9668	0.986132
																																53.9191	0.997125		54.1212	0.995964					54.1316	0.995555		54.1029	0.991207			54.0346	0.986479
																																53.9868	0.997125		54.1892	0.995964					54.1996	0.995601		54.1708	0.991207			54.1026	0.986825
																																54.0545	0.997125		54.2573	0.99602					54.2676	0.995601		54.2388	0.991353			54.1705	0.987172
																																54.1223	0.997125		54.3254	0.996076					54.3356	0.995695		54.3068	0.991499			54.2385	0.987634
																																54.1902	0.997125		54.3936	0.996076					54.4036	0.995788		54.3749	0.991596			54.3066	0.988559
																																54.258	0.99724		54.4618	0.996076					54.4717	0.995835		54.443	0.991887			54.3747	0.989137
																																54.3259	0.99724		54.53	0.996188					54.5399	0.995835		54.5112	0.991984			54.4428	0.989252
																																54.3939	0.99724		54.5983	0.996244					54.6081	0.995882		54.5793	0.992082			54.511	0.989252
																																54.4619	0.997355		54.6667	0.9963					54.6763	0.995929		54.6476	0.992179			54.5792	0.989483
																																54.5299	0.997355		54.735	0.996356					54.7446	0.995929		54.7159	0.992227			54.6475	0.989599
																																54.598	0.99747		54.8035	0.996356					54.8129	0.995976		54.7842	0.992422			54.7158	0.98983
																																54.6662	0.997585		54.8719	0.996356					54.8812	0.996069		54.8525	0.992665			54.7842	0.989946
																																54.7343	0.997585		54.9404	0.996356					54.9496	0.99621		54.9209	0.992713			54.8526	0.990292
																																54.8025	0.997585		55.009	0.996412					55.0181	0.996256		54.9894	0.99281			54.921	0.990292
																																54.8708	0.997585		55.0776	0.996412					55.0866	0.99635		55.0579	0.993005			54.9895	0.990292
																																54.9391	0.997585		55.1462	0.996412					55.1551	0.996397		55.1264	0.993199			55.058	0.990408
																																55.0074	0.997585		55.2149	0.996412					55.2237	0.99649		55.195	0.993393			55.1266	0.990408
																																55.0758	0.997585		55.2836	0.99658					55.2923	0.996537		55.2636	0.99349			55.1952	0.990408
																																55.1442	0.997585		55.3524	0.996636					55.3609	0.996584		55.3322	0.993588			55.2638	0.990524
																																55.2127	0.997585		55.4212	0.996692					55.4296	0.996631		55.401	0.993636			55.3325	0.990639
																																55.2812	0.997585		55.49	0.996692					55.4984	0.996631		55.4697	0.993685			55.4013	0.99087
																																55.3498	0.9977		55.5589	0.996692					55.5672	0.996724		55.5385	0.993782			55.47	0.991101
																																55.4184	0.9977		55.6278	0.996749					55.636	0.996771		55.6073	0.994025			55.5389	0.991101
																																55.487	0.9977		55.6968	0.996861					55.7049	0.996771		55.6762	0.994025			55.6077	0.991101
																																55.5557	0.99793		55.7658	0.996917					55.7738	0.996865		55.7451	0.994073			55.6766	0.991564
																																55.6244	0.99793		55.8349	0.997029					55.8427	0.996865		55.8141	0.994122			55.7456	0.992026
																																55.6932	0.99793		55.904	0.997029					55.9117	0.996912		55.8831	0.994365			55.8146	0.992373
																																55.762	0.998045		55.9731	0.997085					55.9808	0.996958		55.9521	0.994559			55.8836	0.992488
																																55.8308	0.998045		56.0423	0.997085					56.0498	0.997005		56.0212	0.994705			55.9527	0.99295
																																55.8997	0.998045		56.1115	0.997141					56.119	0.997052		56.0903	0.994948			56.0218	0.993182
																																55.9687	0.998045		56.1808	0.997253					56.1881	0.997052		56.1595	0.995094			56.091	0.993182
																																56.0376	0.998045		56.2501	0.997309					56.2573	0.997146		56.2287	0.995239			56.1602	0.993182
																																56.1067	0.998045		56.3195	0.997365					56.3266	0.997146		56.2979	0.995336			56.2294	0.993297
																																56.1757	0.99839		56.3889	0.997477					56.3959	0.997192		56.3672	0.995434			56.2987	0.993528
																																56.2448	0.99839		56.4583	0.997589					56.4652	0.997239		56.4366	0.995531			56.368	0.993644
																																56.314	0.99839		56.5278	0.997645					56.5346	0.997286		56.506	0.995628			56.4374	0.993644
																																56.3832	0.99839		56.5974	0.997702					56.604	0.99738		56.5754	0.995725			56.5068	0.993875
																																56.4524	0.99839		56.6669	0.997702					56.6735	0.99738		56.6449	0.995871			56.5763	0.994106
																																56.5217	0.998505		56.7365	0.997702					56.743	0.99752		56.7144	0.996017			56.6458	0.994222
																																56.591	0.998505		56.8062	0.99787					56.8126	0.997707		56.7839	0.996114			56.7153	0.994337
																																56.6604	0.99862		56.8759	0.99787					56.8822	0.997801		56.8535	0.996211			56.7849	0.994568
																																56.7298	0.99862		56.9456	0.997926					56.9518	0.997894		56.9232	0.996357			56.8546	0.994915
																																56.7992	0.99862		57.0154	0.998038					57.0215	0.997988		56.9928	0.996405			56.9242	0.995262
																																56.8687	0.99862		57.0853	0.998038					57.0912	0.998081		57.0626	0.996502			56.994	0.995724
																																56.9382	0.99862		57.1551	0.998038					57.1609	0.998128		57.1323	0.996648			57.0637	0.99584
																																57.0078	0.998735		57.225	0.99815					57.2308	0.998175		57.2021	0.996891			57.1335	0.996071
																																57.0774	0.998735		57.295	0.99815					57.3006	0.998315		57.272	0.997085			57.2034	0.996071
																																57.1471	0.998735		57.365	0.998262					57.3705	0.998456		57.3419	0.997231			57.2733	0.996186
																																57.2168	0.99885		57.435	0.998318					57.4404	0.998549		57.4118	0.997231			57.3432	0.996417
																																57.2865	0.998965		57.5051	0.99843					57.5104	0.998643		57.4818	0.997377			57.4132	0.99688
																																57.3563	0.99908		57.5753	0.998486					57.5804	0.998737		57.5518	0.99762			57.4832	0.99688
																																57.4261	0.999195		57.6454	0.998486					57.6505	0.99883		57.6219	0.997668			57.5532	0.997111
																																57.496	0.99931		57.7156	0.998598					57.7206	0.99883		57.692	0.997765			57.6233	0.997458
																																57.5659	0.99931		57.7859	0.998598					57.7907	0.998924		57.7622	0.998008			57.6935	0.997573
																																57.6359	0.999425		57.8562	0.998655					57.8609	0.998924		57.8324	0.998057			57.7637	0.997804
																																57.7058	0.99954		57.9265	0.998823					57.9312	0.999064		57.9026	0.998154			57.8339	0.99792
																																57.7759	0.99954		57.9969	0.998823					58.0014	0.999111		57.9729	0.998251			57.9042	0.99792
																																57.846	0.99954		58.0674	0.998935					58.0718	0.999204		58.0432	0.998348			57.9745	0.998151
																																57.9161	0.999655		58.1378	0.998991					58.1421	0.999298		58.1136	0.998397			58.0448	0.998382
																																57.9863	0.999655		58.2083	0.999047					58.2125	0.999345		58.184	0.998543			58.1152	0.998729
																																58.0565	0.999655		58.2789	0.999271					58.283	0.999345		58.2544	0.998737			58.1857	0.998729
																																58.1267	0.99977		58.3495	0.999327					58.3534	0.999392		58.3249	0.998931			58.2562	0.998844
																																58.197	0.999885		58.4201	0.999383					58.424	0.999438		58.3954	0.99898			58.3267	0.999075
																																58.2674	0.999885		58.4908	0.999552					58.4946	0.999532		58.466	0.999126			58.3973	0.999075
																																58.3377	0.999885		58.5615	0.999608					58.5652	0.999626		58.5366	0.999174			58.4679	0.999191
																																58.4082	0.999885		58.6323	0.999608					58.6358	0.999766		58.6073	0.999417			58.5385	0.999307
																																58.4786	0.999885		58.7031	0.999832					58.7065	0.99986		58.678	0.999611			58.6092	0.999307
																																58.5491	0.999885		58.774	0.999888					58.7773	0.999906		58.7487	0.999806			58.68	0.999538
																																58.6197	1		58.8449	1					58.8481	1		58.8195	1			58.7508	1

## Sheet: Figure 4
Figure 4c																												Figure 4d					Figure 4f
Cyclops												Squint												secHalo					100% data				Cyclops	Squint
11.7 ms			58 ms			199 ms			1006 ms			11.7 ms			58 ms			199 ms			1006 ms			11.7 ms					Cyclops	Squint			D (µm²/s)	D (µm²/s)
time (s)	survival time distribution		time (s)	survival time distribution		time (s)	survival time distribution		time (s)	survival time distribution		time (s)	survival time distribution		time (s)	survival time distribution		time (s)	survival time distribution		time (s)	survival time distribution		time (s)	survival time distribution			Rate (1/s)	Fraction	Fraction			0.0728	0.2048
0.0468	1		0.117	1		0.3978	1		2.0124	1		0.0468	1		0.117	1		0.3978	1		2.0124	1		0.0468 1.0000				0.01	0	0			0.1785	0.4382
0.0585	0.849788		0.1755	0.776897		0.5967	0.786004		3.0186	0.767273		0.0585	0.812009		0.1755	0.769053		0.5967	0.733766		3.0186	0.698819		0.0585 0.6979				0.0126638	0	0			0.117	0.3247
0.0702	0.744711		0.234	0.590034		0.7956	0.647059		4.0248	0.561818		0.0702	0.668911		0.234	0.608545		0.7956	0.54026		4.0248	0.472441		0.0702 0.5330				0.0160372	0	0			0.137	0.0111
0.0819	0.650212		0.2925	0.489241		0.9945	0.523327		5.031	0.469091		0.0819	0.575758		0.2925	0.493072		0.9945	0.419481		5.031	0.352362		0.0819 0.4479				0.0203092	0	0			3.5576	0.2197
0.0936	0.575458		0.351	0.400906		1.1934	0.41785		6.0372	0.4		0.0936	0.494388		0.351	0.406467		1.1934	0.333766		6.0372	0.28937		0.0936 0.3698				0.0257191	0	0			0.2449	0.0426
0.1053	0.514104		0.4095	0.329558		1.3923	0.364097		7.0434	0.327273		0.1053	0.442761		0.4095	0.342956		1.3923	0.279221		7.0434	0.216535		0.1053 0.3281				0.0325702	0	0			0.1636	0.0862
0.117	0.46615		0.468	0.287656		1.5912	0.31643		8.0496	0.28		0.117	0.387767		0.468	0.294457		1.5912	0.235065		8.0496	0.17126		0.1170 0.2778				0.0412463	0	0			0.1032	0.1644
0.1287	0.415374		0.5265	0.253681		1.7901	0.273834		9.0558	0.249091		0.1287	0.351291		0.5265	0.252887		1.7901	0.202597		9.0558	0.139764		0.1287 0.2448				0.0522335	0.1699	0			0.2388	0.1749
0.1404	0.382934		0.585	0.215176		1.989	0.24645		10.062	0.218182		0.1404	0.322671		0.585	0.21709		1.989	0.171429		10.062	0.122047		0.1404 0.2205				0.0661474	0.3263	0			0.2045	0.263
0.1521	0.347673		0.6435	0.19932		2.1879	0.21501		11.0682	0.190909		0.1521	0.289562		0.6435	0.19746		2.1879	0.148052		11.0682	0.100394		0.1521 0.2014				0.0837678	0	0.2179			0.2738	0.0073
0.1638	0.318054		0.702	0.18573		2.3868	0.193712		12.0744	0.169091		0.1638	0.26431		0.702	0.170901		2.3868	0.119481		12.0744	0.0905512		0.1638 0.1753				0.106082	0	0.065			0.0901	0.0902
0.1755	0.28914		0.7605	0.16761		2.5857	0.18357		13.0806	0.152727		0.1755	0.238496		0.7605	0.15358		2.5857	0.103896		13.0806	0.0787402		0.1755 0.1597				0.13434	0	0			0.234	0.0694
0.1872	0.265162		0.819	0.151755		2.7846	0.167343		14.0868	0.136364		0.1872	0.220539		0.819	0.142032		2.7846	0.0948052		14.0868	0.0649606		0.1872 0.1458				0.170125	0	0			0.0027	0.0483
0.1989	0.246827		0.8775	0.141563		2.9835	0.147059		15.093	0.123636		0.1989	0.199776		0.8775	0.130485		2.9835	0.0792208		15.093	0.0551181		0.1989 0.1354				0.215443	0	0			0.0413	0.1509
0.2106	0.231312		0.936	0.129105		3.1824	0.136917		16.0992	0.110909		0.2106	0.185185		0.936	0.116628		3.1824	0.0727273		16.0992	0.0413386		0.2106 0.1302				0.272833	0.1621	0			0.2666	0.106
0.2223	0.217207		0.9945	0.106455		3.3813	0.117647		17.1054	0.103636		0.2223	0.174523		0.9945	0.108545		3.3813	0.0571429		17.1054	0.0334646		0.2223 0.1198				0.345511	0.0536	0.2906			0.0253	0.0558
0.234	0.204513		1.053	0.10419		3.5802	0.104462		18.1116	0.0890909		0.234	0.162738		1.053	0.0946882		3.5802	0.0519481		18.1116	0.0314961		0.2340 0.1163				0.437548	0	0			0.0716	0.6406
0.2457	0.192525		1.1115	0.0962627		3.7791	0.0933063		19.1178	0.0781818		0.2457	0.150393		1.1115	0.0866051		3.7791	0.0480519		19.1178	0.0255906		0.2457 0.1128				0.554102	0	0			0.0188	0.0595
0.2574	0.182652		1.17	0.0917327		3.978	0.0882353		20.124	0.0690909		0.2574	0.141975		1.17	0.0773672		3.978	0.0480519		20.124	0.023622		0.2574 0.1076				0.701704	0	0			0.1927	0.2475
0.2691	0.168547		1.2285	0.0849377		4.1769	0.0821501		21.1302	0.0672727		0.2691	0.133558		1.2285	0.0681293		4.1769	0.0441558		21.1302	0.0216535		0.2691 0.0990				0.888624	0	0			0.105	0.0837
0.2808	0.1622		1.287	0.0804077		4.3758	0.0780933		22.1364	0.0581818		0.2808	0.127385		1.287	0.0635104		4.3758	0.0402597		22.1364	0.0177165		0.2808 0.0955				1.12534	0	0			0.1934	0.3029
0.2925	0.157264		1.3455	0.0724802		4.5747	0.0699797		23.1426	0.0509091		0.2925	0.121212		1.3455	0.0600462		4.5747	0.0363636		23.1426	0.015748		0.2925 0.0885				1.4251	0.0807	0			0.1324	0.6598
0.3042	0.148801		1.404	0.0724802		4.7736	0.0628803					0.3042	0.111111		1.404	0.0588915		4.7736	0.0363636					0.3042 0.0816				1.80472	0.1035	0.1998			0.0014	0.7669
0.3159	0.143159		1.4625	0.0690827		4.9725	0.0567951					0.3159	0.104938		1.4625	0.056582		4.9725	0.0363636					0.3159 0.0747				2.28546	0	0.0893			0.0997	0.561
0.3276	0.133992		1.521	0.0634202		5.1714	0.0537525					0.3276	0.0982043		1.521	0.0554273		5.1714	0.0311688					0.3276 0.0712				2.89427	0	0			0.0571	0.2447
0.3393	0.12976		1.5795	0.0622877		5.3703	0.0507099					0.3393	0.0925926		1.5795	0.0508083		5.3703	0.0285714					0.3393 0.0642				3.66524	0	0			0.2257	0.1153
0.351	0.126939		1.638	0.0588901		5.5692	0.0496957					0.351	0.0847363		1.638	0.0450346		5.5692	0.0246753					0.3510 0.0625				4.64159	0	0			0.1193	0.075
0.3627	0.117772		1.6965	0.0554926		5.7681	0.0466531					0.3627	0.0802469		1.6965	0.0404157		5.7681	0.0233766					0.3627 0.0590				5.87802	0	0			0.0295	1.9835
0.3744	0.109309		1.755	0.0543601		5.967	0.0436105					0.3744	0.0785634		1.755	0.0334873		5.967	0.0220779					0.3744 0.0556				7.4438	0	0			0.0847	0.1331
0.3861	0.103667		1.8135	0.0520951		6.1659	0.0425963					0.3861	0.0768799		1.8135	0.0311778		6.1659	0.0207792					0.3861 0.0538				9.42668	0	0			0.2084	0.3258
0.3978	0.0994358		1.872	0.0475651		6.3648	0.040568					0.3978	0.0735129		1.872	0.0311778		6.3648	0.0181818					0.3978 0.0503				11.9378	0.0736	0			0.1178	5.4519
0.4095	0.0959097		1.9305	0.0441676		6.5637	0.035497					0.4095	0.0701459		1.9305	0.0300231		6.5637	0.0155844					0.4095 0.0469				15.1178	0.0303	0.0435			0	0.226
0.4212	0.0923836		1.989	0.0407701		6.7626	0.0344828					0.4212	0.0650954		1.989	0.0300231		6.7626	0.0155844					0.4212 0.0434				19.1448	0	0.0939			0.3924	8.139
0.4329	0.0909732		2.0475	0.0362401		6.9615	0.0344828					0.4329	0.0606061		2.0475	0.0265589		6.9615	0.0155844					0.4329 0.0417				24.2446	0	0			0.2504	0.3118
0.4446	0.0895628		2.106	0.0362401		7.1604	0.0324544					0.4446	0.0555556		2.106	0.0254042		7.1604	0.0142857					0.4446 0.0399				30.7029	0	0			0.0568	0.0822
0.4563	0.0881523		2.1645	0.0362401		7.3593	0.0314402					0.4563	0.0538721		2.1645	0.0242494		7.3593	0.0116883					0.4563 0.0382				38.8816	0	0			0.0023	0.2056
0.468	0.0860367		2.223	0.0339751		7.5582	0.0294118					0.468	0.0499439		2.223	0.0242494		7.5582	0.0103896					0.4680 0.0312				49.2388	0	0			0.0781	0.2045
0.4797	0.0803949		2.2815	0.0328426		7.7571	0.0283976					0.4797	0.047138		2.2815	0.0230947								0.4797 0.0295				62.3551	0	0			0.0013	0.0829
0.4914	0.0754584		2.34	0.0317101		7.956	0.025355					0.4914	0.0443322		2.34	0.0207852								0.4914 0.0243				78.9652	0	0			0.0243	0.0833
0.5031	0.0726375		2.3985	0.0305776		8.1549	0.025355					0.5031	0.0432099		2.3985	0.0207852								0.5031 0.0226				100	0	0			0.0066	0.0134
0.5148	0.0698166		2.457	0.0294451		8.3538	0.0233266					0.5148	0.0426487		2.457	0.0196305								0.5148 0.0174									0.0626	0.1528
0.5265	0.0684062		2.5155	0.0283126		8.5527	0.0223124					0.5265	0.0392817		2.5155	0.0196305								0.5265 0.0174									0.1048	0.2422
0.5382	0.0655853		2.574	0.0271801		8.7516	0.0212982					0.5382	0.0381594		2.574	0.0196305								0.5382 0.0156									0.429	0.8476
0.5499	0.0634697		2.6325	0.0237826		8.9505	0.020284					0.5499	0.0381594		2.6325	0.0184758								0.5499 0.0122									0.0186	0.1359
0.5616	0.0620592		2.691	0.0226501		9.1494	0.0182556					0.5616	0.0381594		2.691	0.0161663								0.5616 0.0122									0.1265	0.3074
0.5733	0.0592384		2.7495	0.0215176		9.3483	0.0172414					0.5733	0.037037		2.7495	0.0150115								0.5733 0.0104									0.4399	0.0379
0.585	0.0585331		2.808	0.0203851		9.5472	0.0172414					0.585	0.0359147		2.808	0.0127021								0.5850 0.0104									0.0017	0.2107
0.5967	0.0585331		2.8665	0.0192525		9.7461	0.0162272					0.5967	0.0342312		2.8665	0.0127021								0.5967 0.0104									0.0038	4.6337
0.6084	0.0585331		2.925	0.01812		9.945	0.015213					0.6084	0.0308642		2.925	0.0127021								0.6084 0.0104									0.008	0.0003
0.6201	0.0571227		2.9835	0.01812		10.1439	0.015213					0.6201	0.0297419		2.9835	0.0127021																	0.4877	10.5138
0.6318	0.0557123		3.042	0.0169875		10.3428	0.015213					0.6318	0.0274972		3.042	0.0115473																	0.2793	0.1365
0.6435	0.0535966		3.1005	0.015855		10.5417	0.015213					0.6435	0.026936																				0.2625	0.6748
0.6552	0.051481		3.159	0.0147225		10.7406	0.015213					0.6552	0.0258137																				0.1019	0.1623
0.6669	0.0493653		3.2175	0.0124575		10.9395	0.015213					0.6669	0.0258137																				0	0.0586
0.6786	0.0486601		3.276	0.0124575		11.1384	0.015213					0.6786	0.0252525																				0.0026	0.5807
0.6903	0.0472496		3.3345	0.011325		11.3373	0.0141988					0.6903	0.0252525																				0.3503	1.4165
0.702	0.0465444		3.393	0.011325		11.5362	0.0131846					0.702	0.0246914																				0.9369	0.1527
0.7137	0.0458392		3.4515	0.011325								0.7137	0.023569																				0.033	0.0082
0.7254	0.0444288		3.51	0.011325								0.7254	0.0230079																				0.0219	0.5318
0.7371	0.0430183		3.5685	0.011325								0.7371	0.0224467																				0.1386	0.0573
0.7488	0.0409027											0.7488	0.0224467																				0.2895	0.3605
0.7605	0.0401975											0.7605	0.0218855																				0.0014	0.0649
0.7722	0.038787											0.7722	0.0218855																				0.0064	0.095
0.7839	0.0380818											0.7839	0.0213244																				0.2171	0.0091
0.7956	0.0366714											0.7956	0.0213244																				0.1042	0.1118
0.8073	0.0352609											0.8073	0.0207632																				0.092	0.1038
0.819	0.0324401											0.819	0.0196409																				0.0248	0.111
0.8307	0.0317348											0.8307	0.0196409																				0.3701	0.0861
0.8424	0.0303244											0.8424	0.0190797																				0.0335	0.0601
0.8541	0.0303244											0.8541	0.0190797																				0.0256	0.1694
0.8658	0.0296192											0.8658	0.0179574																				0.0544	0.0267
0.8775	0.028914											0.8775	0.0179574																				0.0029	0.1808
0.8892	0.0282087											0.8892	0.0179574																				0.1607	0.0086
0.9009	0.0275035											0.9009	0.0173962																				0	0.3052
0.9126	0.0267983											0.9126	0.0162738																				0.0348	0.1804
0.9243	0.0267983											0.9243	0.0151515																				0	0.0819
0.936	0.0260931											0.936	0.0145903																				0.1172	0.2761
0.9477	0.0246827											0.9477	0.013468																				0.0691	0.0961
0.9594	0.0232722											0.9594	0.0112233																				0.2295	0.0894
0.9711	0.0232722											0.9711	0.0112233																				0.0074	3.9794
0.9828	0.0218618											0.9828	0.0112233																				0.048	6.0615
0.9945	0.0211566											0.9945	0.010101																				0.0254	0.0862
1.0062	0.0211566																																0.0233	0.131
1.0179	0.0197461																																0.0049	0.1053
1.0296	0.0190409																																0.0343	0.0512
1.0413	0.0183357																																2.7714	0.2626
1.053	0.01622																																0.0094	0.1581
1.0647	0.01622																																0.0009	0.0967
1.0764	0.0148096																																0.0154	0.7617
1.0881	0.0148096																																0.0002	0.0128
1.0998	0.0148096																																0.0078	0.0214
1.1115	0.0148096																																0	0.1712
1.1232	0.0141044																																0.0118	0.2281
1.1349	0.0133992																																0.0209	1.9323
1.1466	0.0133992																																0.0469	0.3903
1.1583	0.0126939																																0.4765	0.0661
1.17	0.0126939																																0.3082	0.111
1.1817	0.0119887																																0.0035	0.0897
1.1934	0.0119887																																0.1613	2.0108
1.2051	0.0112835																																0.9072	7.7092
1.2168	0.0105783																																0.0037	0.1692
1.2285	0.0105783																																1.2022	0.0409
1.2402	0.0105783																																0.0038	0.6098
1.2519	0.0105783																																0.1761	0.0065
1.2636	0.0105783																																0.2356	7.9071
																																	0.93	0.4242
																																	0.4113	2.022
																																	0.5367	7.2089
																																	1.618	0.1721
																																	0.8045	1.4001
																																	2.1849	0.3436
																																	0.5527	0.5754
																																	0.2608	0.0851
																																	0.0947	0.4534
																																	0	0.0246
																																	0.0279	0.0453
																																	0.0257	0.0516
																																	0.0724	0.4699
																																	0.0017	0.031
																																	0.0034	0.0025
																																	0.2696	0.4352
																																	0.1309	0.2282
																																	0.059	0.2079
																																	0	0.2219
																																	0.2287	0.0404
																																	0.0116	0.2012
																																	0.0489	0.0146
																																	0	0.0145
																																	0.0504	1.3949
																																	0.0277	1.8597
																																	0.129	0.393
																																	0.4281	0.0293
																																	0.0567	0.0339
																																	0.0004	0.4527
																																	0.0563	0.1624
																																	0.0121	0.4377
																																	0	1.0687
																																	0.014	0.364
																																	0.1944	0.0185
																																	0.7733	0
																																	0.0302	0.242
																																	0.0911	2.9804
																																	0.0347	0.0025
																																	0.0151	0.1448
																																	0.0785	0.2714
																																	0.0848	0.1864
																																	0.0013	0.047
																																	0.0015	0.0811
																																	0.1304	0.0087
																																	0.2193	0.5355
																																	0.2174	0.1406
																																	0.0552	0.1774
																																	0.1633	0.0008
																																	0.3816	0.1124
																																	0.0741	0.2919
																																	0.0642	0.2114
																																	0.0972	0.0598
																																	0.1695	0.3866
																																	0	0.0785
																																	1.4996	0.0748
																																	0.0111	0.0464
																																	0.2957	0.1455
																																	0.3864	0.0321
																																	0.2378	3.4919
																																	0.0776	0.1532
																																	0.1025	0.0426
																																	0.009	0.0397
																																	0.0117	0.1223
																																	0.0679	0.2268
																																	0.2887	0.1243
																																	0.1252	0.2858
																																	0.1888	0.6611
																																	0	0.1065
																																	0	0.0709
																																	0.0283	0.1202
																																	0.004	0.5486
																																	0.0628	0.0005
																																	0	0.0076
																																	0.2628	0.0088
																																	0.0078	0.0023
																																	0	0.0867
																																	0.1122	0.0544
																																	0.0095	0.2015
																																	0.0446	0.0335
																																	0.0329	0.158
																																	0.0059	5.4
																																	0.2476	0.2135
																																	0.0599	0.0702
																																	0.243	0
																																	0.0048	0.113
																																	0.0019	1.9162
																																	0.0433	0.0749
																																	0.0029	6.9943
																																	0	0.1134
																																	0	0.144
																																	0.0054	7.1085
																																	0.0032	0.0312
																																	0.0166	0.0219
																																	0.0474	0.0158
																																	0.1783	2.5243
																																	0.0199	0.0601
																																	0.0816	0.0481
																																	0.047	0.0384
																																	0.0441	0.0055
																																	0.0122	0.0085
																																	0.0085	0.0413
																																	0.0287	0.047
																																	0	0.0154
																																	0.0053	0.0681
																																	0.0099	0.0408
																																	0.0182	0.1417
																																	0.0021	0.0524
																																	0	1.7258
																																	0.0013	0.0614
																																	0.1681	0.2395
																																	0.0326	0.0149
																																	0.0122	0.0831
																																	0.0522	0.0023
																																	0.0406	0.6501
																																	0.305	0.1247
																																	0.0397	0.264
																																	0.0393	0
																																	0.0066	0.3826
																																	0.0071	0.0305
																																	0.0719	0.1776
																																	0.1661	0.0142
																																	0.0792	4.4418
																																	0.0014	0.3176
																																	0.1614	0.1982
																																	0.0123	0.0283
																																	0	0
																																	0.1438	2.3777
																																	0.0018	0.0275
																																	0	0.0061
																																	0.0002	0.1214
																																	1.038	0.4858
																																	0.0086	0.2207
																																	0.3992	0.006
																																	0.0116	0.0378
																																	0.1536	0.0612
																																	0.0661	0.1641
																																	0.0387	0.0646
																																	0.0208	0.0383
																																	0.0861	1.176
																																	0.0045	0.0011
																																	0.0457	0.6346
																																	0	0.1852
																																	0.0157	0.2478
																																	0.1365	0
																																	0	0.0138
																																	0.2017	0.1773
																																	0.1356	0.1151
																																	0.0652	0.4528
																																	0.3577	0.0052
																																	0.0101	0.0713
																																	0.0722	0.2072
																																	0.0364	0.0075
																																	0.2475	0.0693
																																	0.0888	0.024
																																	1.075	0.0237
																																	0.0032	2.1311
																																	0.4538	0.0266
																																	0.2807	0.0364
																																	0.011	0.4149
																																	0.0628	0.0358
																																	0.7403	0.2862
																																	0.2794	1.6724
																																	0.609	0.2325
																																	0.0257	0.0234
																																	0.2289	0.0867
																																	0.0381	0.0809
																																	0.5093	0.1296
																																	0.9275	0.0541
																																	0.2471	0.0068
																																	0.3091	0.013
																																	0.0203	0.0021
																																	0.0076	0.0023
																																	0.6249	0.1086
																																	0.0292	0.0737
																																	0.0763	0.2173
																																	0.2809	0.0628
																																	0.1732	0.6533
																																		0.0235
																																		0.7178
																																		0.1998
																																		0.1083
																																		0.0489
																																		0.0201
																																		0
																																		0.0749
																																		0.0188
																																		0
																																		0.0605
																																		0.1164
																																		0.0467
																																		0.0024
																																		0.0321
																																		0.1217
																																		0.0879
																																		0.0192
																																		0.0724
																																		0.0289
																																		0
																																		0.0078
																																		0.2769
																																		0.2258
																																		0.035
																																		0.2219
																																		0.3388
																																		0.1558
																																		0.4652
																																		0.3582
																																		0.0246
																																		0.0215
																																		0.1789
																																		0.0014
																																		0.1304
																																		0.5241
																																		0.0307
																																		0.0258
																																		0.139
																																		0.0594
																																		0.0243
																																		0.0463
																																		0.2226
																																		0.212
																																		0.0464
																																		0.2241
																																		0.2632
																																		0.094
																																		0.1544
																																		0.3509
																																		0.0581
																																		0.0279
																																		0.1138
																																		0.2683

## Sheet: Figure 5
Figure 5a																										Figure 5b
Interface												Cavity														Interface												Cavity
oep 0pg			oep 0.3pg			oep 3pg			oep 30pg			oep 0pg			oep 0.3pg			oep 3pg			oep 30pg					oep 0pg			oep 0.3pg			oep 3pg			oep 30pg			oep 0pg			oep 0.3pg			oep 3pg			oep 30pg
D1	D2	D3	D1	D2	D3	D1	D2	D3	D1	D2	D3	D1	D2	D3	D1	D2	D3	D1	D2	D3	D1	D2	D3			A1	A2	A3	A1	A2	A3	A1	A2	A3	A1	A2	A3	A1	A2	A3	A1	A2	A3	A1	A2	A3	A1	A2	A3
0.328095	2.72574	17.4201	0.269032	1.9022	16.2912	0.348793	2.86298	19.6739	0.317887	2.18566	17.178	0.486176	5.11089	25.4648	0.33502	5.51524	30.1194	0.373066	3.55415	27.8099	0.394542	3.98821	27.8832			0.350471	0.346589	0.30294	0.391048	0.371059	0.237893	0.480902	0.313677	0.205421	0.499854	0.288555	0.211591	0.0991418	0.26584	0.635018	0.121952	0.350274	0.527774	0.232575	0.253769	0.513656	0.248984	0.219262	0.531754
0.316814	2.70509	16.8085	0.286448	1.86211	14.7812	0.336583	1.99102	16.918	0.324669	2.34003	20.3401	0.390743	4.62124	24.8847	0.318265	4.27283	25.4087	0.382794	5.34492	31.717	0.437483	4.31153	27.9822			0.349951	0.340731	0.309318	0.402887	0.342348	0.254765	0.45956	0.315893	0.224548	0.518577	0.298921	0.182502	0.0850891	0.268472	0.646439	0.115127	0.276065	0.608809	0.247151	0.299436	0.453414	0.26857	0.212565	0.518866
0.323526	2.59805	16.2751	0.28745	1.93295	15.9742	0.296078	1.83746	14.8891	0.345821	2.3808	18.8831	0.446791	4.5421	25.6575	0.422702	5.51171	26.1675	0.346608	2.77146	23.955	0.349837	2.27845	23.8268			0.34697	Figure 5a+AA1:AJ1	0.31404	0.410989	0.337432	0.251579	0.398679	0.360517	0.240804	0.518766	0.288447	0.192787	0.093116	0.264595	0.642289	0.14213	0.282069	0.575802	0.21381	0.248105	0.538085	0.216815	0.183306	0.599879
0.303609	2.27572	15.4324	0.279739	2.1898	16.8756	0.287233	1.79555	14.6835	0.349389	2.60085	19.8589	0.384718	4.30124	25.4507	0.341039	5.0698	26.4597	0.407888	4.93298	32.7662	0.334858	2.81634	25.899			0.328829	0.343427	0.327744	0.405096	0.376636	0.218268	0.407556	0.350499	0.241945	0.523846	0.287811	0.188343	0.0832648	0.270435	0.6463	0.120391	0.297619	0.581991	0.248638	0.283509	0.467853	0.234471	0.204108	0.561421
0.318019	2.54906	16.0998	0.305718	2.02416	15.6779	0.327344	2.41844	17.2728	0.333737	2.50475	19.8946	0.431395	4.62563	25.0819	0.343195	4.51324	27.4834	0.377173	4.48189	28.151	0.340778	1.96139	22.185			0.347421	0.331726	0.320853	0.406571	0.341036	0.252393	0.472225	0.319084	0.208691	0.517458	0.29254	0.190002	0.0905031	0.26075	0.648747	0.119888	0.294279	0.585833	0.251699	0.245775	0.502525	0.231369	0.157314	0.611316
0.308312	2.434	16.0968	0.298685	1.95121	15.0049	0.321461	2.12657	16.7169	0.294771	1.92621	18.1994	0.460854	5.20886	26.2393	0.418381	5.06877	26.9849	0.409812	5.93317	36.6817	0.376907	2.8246	24.5824			0.33845	0.348299	0.313251	0.401071	0.337902	0.261027	0.445753	0.338403	0.215844	0.482324	0.313189	0.204487	0.0955286	0.289471	0.615001	0.135127	0.287224	0.577649	0.266095	0.317339	0.416566	0.237645	0.196266	0.566089
0.328196	2.99305	17.4138	0.277837	1.84605	16.1016	0.325662	2.0136	15.8411	0.330358	2.3999	17.3338	0.464871	4.90365	26.4592	0.351814	5.45036	27.0723	0.40507	4.65517	27.6949	0.432171	4.20786	30.263			0.361577	0.358774	0.279649	0.402893	0.352377	0.24473	0.453928	0.305869	0.240203	0.523397	0.277175	0.199428	0.0931893	0.275416	0.631395	0.126291	0.31742	0.556288	0.251319	0.250684	0.497997	0.266228	0.216619	0.517153
0.316304	2.48792	16.7875	0.304182	2.14471	16.0724	0.317508	1.91768	14.7185	0.316747	2.1627	17.978	0.407628	4.75	26.4135	0.324903	4.28853	25.3424	0.389965	5.02132	30.9258	0.381128	2.657	24.5141			0.341695	0.336961	0.321344	0.427984	0.332084	0.239932	0.430934	0.323022	0.246044	0.500285	0.283105	0.216611	0.0836648	0.299507	0.616828	0.106892	0.282207	0.610901	0.257787	0.273475	0.468738	0.230491	0.180085	0.589424
0.312651	2.53862	16.062	0.272386	1.70563	13.554	0.292775	1.91912	14.602	0.312731	2.0992	17.6076	0.498382	5.30042	27.3768	0.396999	4.79249	26.9156	0.351813	3.065	25.0901	0.440575	4.17709	28.7645			0.338586	0.345058	0.316356	0.387196	0.347188	0.265617	0.418072	0.327386	0.254542	0.494747	0.299949	0.205304	0.0974664	0.300873	0.601661	0.130906	0.283083	0.586011	0.229369	0.21514	0.555491	0.258874	0.213067	0.528059
0.317645	2.66899	17.2897	0.287586	1.9561	16.4541	0.331349	2.46366	17.8723	0.295963	1.84387	16.0409	0.458802	4.99298	26.4581	0.324674	4.65865	24.6462	0.383646	4.54564	31.0313	0.436752	4.20031	27.6151			0.352575	0.34072	0.306705	0.399351	0.350225	0.250424	0.472961	0.324111	0.202928	0.490215	0.294427	0.215358	0.0914513	0.281912	0.626637	0.119238	0.277734	0.603029	0.245687	0.260033	0.494279	0.260596	0.181798	0.557606
0.319754	2.63844	16.5668	0.276673	1.89318	16.4001	0.271334	1.72158	15.1744	0.321732	2.31747	19.0912	0.51946	5.04092	26.4612	0.343345	4.90736	26.8075	0.431124	6.49737	34.6566	0.337364	2.81601	25.4176			0.346155	0.34473	0.309115	0.380173	0.368813	0.251013	0.397699	0.36586	0.236442	0.510835	0.291755	0.197409	0.0990357	0.280262	0.620702	0.12523	0.285104	0.589666	0.278766	0.294637	0.426597	0.240766	0.184283	0.574951
0.315852	2.51943	16.3357	0.268503	1.83151	15.6711	0.305974	2.15934	16.7321	0.31217	1.9913	17.3195	0.461706	4.58169	25.0618	0.399496	5.40954	26.073	0.341668	3.73831	26.937	0.298859	1.83305	23.0332			0.34416	0.341305	0.314535	0.380114	0.372541	0.247345	0.434818	0.342349	0.222833	0.486583	0.294619	0.218797	0.091308	0.257775	0.650917	0.135076	0.279111	0.585812	0.231789	0.229497	0.538714	0.184639	0.209457	0.605904
0.339814	3.00393	17.9978	0.270054	1.7689	14.3155	0.320918	2.10053	17.7844	0.304093	2.29463	19.4956	0.430988	4.83622	25.8236	0.433433	5.64945	25.7268	0.40546	3.83574	26.1403	0.404227	4.28676	28.0576			0.372297	0.341798	0.285906	0.380626	0.358215	0.261159	0.443253	0.337658	0.219088	0.494336	0.31085	0.194814	0.0897536	0.278843	0.631403	0.142038	0.280277	0.577685	0.232406	0.240032	0.527562	0.266246	0.214883	0.518871
0.309911	2.32643	15.2816	0.296098	2.10697	16.2615	0.306308	1.88354	15.625	0.307835	2.01277	16.0723	0.448419	4.74555	26.2528	0.35242	5.38207	26.1791	0.390023	5.14995	32.7324	0.384484	2.65574	26.081			0.335323	0.337852	0.326825	0.401145	0.355209	0.243646	0.434672	0.334797	0.23053	0.490136	0.292036	0.217827	0.0901374	0.281226	0.628636	0.129688	0.29061	0.579702	0.257393	0.292648	0.449959	0.240688	0.193416	0.565896
0.310683	2.64482	17.1232	0.272802	1.73104	15.4666	0.29126	1.90952	15.4067	0.325165	2.24573	16.783	0.390857	4.4747	25.2983	0.37915	5.40254	27.0095	0.363614	4.14037	27.01	0.395609	3.29318	25.3854			0.354955	0.33696	0.308084	0.375486	0.359551	0.264963	0.414228	0.354828	0.230944	0.505744	0.283986	0.21027	0.0853189	0.278345	0.636336	0.129146	0.303096	0.567758	0.231576	0.251118	0.517305	0.257532	0.188456	0.554013
0.33396	2.82218	17.261	0.285791	1.91643	15.6754	0.313078	1.93142	15.5919	0.319474	2.3572	18.2042	0.472379	4.74554	25.4226	0.360139	4.61485	25.5078	0.347707	3.6115	26.708	0.343398	2.20806	23.2608			0.353226	0.353396	0.293379	0.387414	0.357785	0.254802	0.433518	0.326494	0.239989	0.487984	0.311848	0.200168	0.0964983	0.272471	0.631031	0.130385	0.25891	0.610705	0.227098	0.251138	0.521764	0.231794	0.170936	0.59727
0.350419	3.10181	18.1604	0.30646	2.01186	16.3927	0.304793	2.02877	16.327	0.324568	2.19589	18.2465	0.486247	4.9609	25.4033	0.404931	6.07037	31.0696	0.393446	4.06074	26.1454	0.422663	3.46155	26.2271			0.375974	0.344668	0.279358	0.417549	0.344673	0.237777	0.444504	0.331178	0.224318	0.509684	0.289674	0.200643	0.10569	0.262423	0.631887	0.143605	0.346489	0.509906	0.251851	0.225399	0.52275	0.25867	0.183561	0.557769
0.322186	2.59807	16.4666	0.29316	1.86714	16.4693	0.29995	2.12009	17.8118	0.333174	2.17841	17.7582	0.43042	4.16474	23.8403	0.389908	5.35479	29.2024	0.374087	4.22905	27.2612	0.415128	3.41138	25.6222			0.346876	0.33608	0.317044	0.415077	0.342027	0.242896	0.435255	0.353796	0.21095	0.536173	0.263687	0.20014	0.0865033	0.242691	0.670805	0.128653	0.326981	0.544366	0.247299	0.249378	0.503323	0.274606	0.163061	0.562333
0.314058	2.4276	15.4352	0.308145	1.95003	15.1878	0.340575	2.11419	17.7951	0.312802	2.09988	16.5739	0.545723	5.01843	25.8167	0.362516	5.98351	27.2927	0.432123	3.98626	25.2982	0.470207	4.83617	26.6056			0.344551	0.331854	0.323595	0.406231	0.336461	0.257308	0.465537	0.30445	0.230012	0.499723	0.293754	0.206522	0.0956853	0.278408	0.625907	0.12924	0.332903	0.537857	0.24904	0.217166	0.533795	0.306199	0.153875	0.539926
0.318272	2.61857	17.4512	0.288712	2.16136	16.3018	0.295358	1.88898	15.6099	0.326304	2.0836	15.8509	0.479924	4.73268	24.8979	0.367357	4.27011	24.5287	0.324364	2.89069	25.0109	0.328177	2.13071	25.3866			0.329922	0.362085	0.307993	0.40715	0.360417	0.232433	0.412854	0.355794	0.231352	0.496475	0.282758	0.220766	0.0932039	0.265696	0.641101	0.125418	0.253524	0.621058	0.228854	0.219537	0.551609	0.204213	0.212265	0.583522
0.342238	2.50091	15.4046	0.231472	1.60657	14.3457	0.33298	2.37191	17.5568	0.259423	1.58079	14.9725	0.404835	4.61228	25.407	0.366992	5.44316	26.8381	0.420581	3.81145	26.64	0.389318	2.46201	24.5149			0.350259	0.315716	0.334025	0.35577	0.379561	0.264668	0.477302	0.308064	0.214634	0.440536	0.323913	0.235552	0.0874024	0.276072	0.636525	0.137542	0.316403	0.546055	0.269203	0.198477	0.53232	0.245272	0.161991	0.592737
0.304304	2.53085	17.3655	0.310643	2.34437	16.4814	0.317284	2.29568	17.3265	0.341722	2.33058	18.2346	0.530336	5.21095	26.5568	0.401164	6.67244	33.5068	0.386598	3.49758	26.7734	0.369962	3.1641	25.8889			0.345287	0.352382	0.302331	0.447231	0.316092	0.236677	0.45392	0.327383	0.218697	0.523884	0.276716	0.1994	0.101428	0.287374	0.611198	0.139971	0.373716	0.486312	0.250537	0.219177	0.530286	0.255783	0.188858	0.555359
0.328428	2.74687	16.6185	0.294408	1.95278	15.0802	0.337871	2.37064	17.278	0.322667	2.36812	20.2156	0.4299	4.58034	25.2724	0.355169	5.07624	26.6978	0.372976	4.05053	26.6984	0.327644	2.35987	24.9723			0.349578	0.34888	0.301541	0.407722	0.349951	0.242327	0.475675	0.317267	0.207058	0.511416	0.301573	0.187011	0.0889434	0.277078	0.633979	0.127948	0.291836	0.580216	0.240962	0.259974	0.499064	0.214403	0.208403	0.577194
0.33363	2.73264	17.4731	0.288112	1.97998	16.4379	0.266469	1.67724	14.9263	0.349682	2.64348	19.5079	0.483406	4.45689	24.0362	0.3672	5.08614	25.8563	0.385063	4.65953	28.6944	0.427159	4.66479	28.7258			0.347066	0.352345	0.30059	0.401226	0.363474	0.2353	0.395829	0.36728	0.23689	0.53046	0.294686	0.174854	0.0985328	0.244509	0.656958	0.126479	0.28875	0.584771	0.260993	0.266956	0.472051	0.264462	0.225298	0.51024
0.316404	2.57425	16.4536	0.311709	2.20144	16.0005	0.295774	1.95856	16.2328	0.32756	2.43771	18.0866	0.429354	5.01224	26.9006	0.364647	5.41032	29.1117	0.49373	7.24521	44.2606	0.365006	3.67349	27.6425			0.353014	0.330858	0.316128	0.438098	0.327532	0.23437	0.404273	0.373816	0.221911	0.514602	0.298078	0.187319	0.0931983	0.300633	0.606168	0.124479	0.338309	0.537212	0.295194	0.335795	0.369011	0.242987	0.205437	0.551576
0.322623	2.86926	18.1442	0.277344	1.76648	14.6974	0.313192	2.17832	16.8837	0.316065	2.31963	17.6224	0.446638	5.03421	26.107	0.361475	5.05124	27.1048	0.408598	7.62902	50.1649	0.405026	3.09908	25.8545			0.366221	0.346919	0.28686	0.39806	0.342983	0.258957	0.442175	0.345032	0.212793	0.515447	0.274353	0.2102	0.088984	0.291443	0.619573	0.125181	0.309693	0.565125	0.261381	0.394433	0.344186	0.240082	0.18089	0.579028
0.284743	2.19316	14.8004	0.232937	1.56016	15.6686	0.276997	1.662	14.1923	0.324091	2.40596	20.0936	0.376002	4.18178	24.2169	0.404825	5.64204	30.6479	0.379287	4.31186	29.887	0.420449	3.79181	25.6498			0.321342	0.341316	0.337342	0.339735	0.395666	0.264599	0.405069	0.346989	0.247943	0.512622	0.300856	0.186522	0.0809146	0.252062	0.667024	0.133579	0.344094	0.522327	0.249065	0.263787	0.487148	0.262831	0.190674	0.546495
0.311583	2.52487	17.9002	0.287207	2.01562	16.2737	0.351021	2.92032	18.2681	0.330879	2.88039	22.3021	0.409956	4.19264	23.8711	0.381157	5.4072	26.11	0.384624	3.73057	26.6839	0.351804	2.20892	23.9379			0.340995	0.364309	0.294697	0.400474	0.355654	0.243873	0.507813	0.293003	0.199184	0.531957	0.300387	0.167656	0.0904346	0.247217	0.662348	0.136993	0.288091	0.574915	0.243983	0.236706	0.51931	0.226334	0.189353	0.584314
0.336992	2.74592	17.1018	0.30548	2.01446	16.3221	0.351918	2.34704	15.7813	0.329515	2.40051	17.4806	0.451902	4.69109	25.9017	0.365736	5.48093	28.8158	0.375161	3.15965	26.5892	0.428275	3.74128	28.057			0.346833	0.357273	0.295894	0.40794	0.350123	0.241937	0.473087	0.312142	0.21477	0.521334	0.279294	0.199372	0.0928498	0.273636	0.633515	0.13072	0.338281	0.530999	0.22698	0.237508	0.535512	0.258213	0.199665	0.542122
0.313339	2.41101	16.6801	0.275719	1.9593	15.5466	0.333401	2.28244	17.9066	0.34674	2.45745	20.8802	0.488761	5.22373	26.092	0.394942	5.67856	28.8451	0.378595	3.1775	25.4486	0.36082	2.85675	26.4698			0.334547	0.347583	0.317871	0.407183	0.350311	0.242506	0.451886	0.348406	0.199708	0.531858	0.287981	0.180161	0.101934	0.280438	0.617629	0.13885	0.315099	0.546051	0.235245	0.236186	0.528569	0.225674	0.220192	0.554134
0.320687	2.57252	16.2046	0.305737	1.91112	15.7547	0.341431	2.47685	17.4105	0.287317	1.60625	14.6823	0.454026	4.60252	24.937	0.408403	5.40819	28.2349	0.364654	3.4002	26.1055	0.407908	3.88717	29.4641			0.358828	0.322419	0.318752	0.408563	0.332524	0.258913	0.486434	0.308548	0.205018	0.440347	0.320223	0.23943	0.0942218	0.259844	0.645934	0.132264	0.311702	0.556034	0.232952	0.245405	0.521643	0.240926	0.232514	0.52656
0.324206	2.52542	16.4534	0.307783	2.17392	16.9605	0.318177	2.15365	16.5038	0.330297	2.20195	18.9673	0.430541	4.95595	26.9221	0.365059	5.65196	27.7482	0.363685	3.27482	25.3907	0.404622	2.89935	24.2803			0.346146	0.340093	0.313761	0.41403	0.354651	0.23132	0.45123	0.32657	0.2222	0.506851	0.284403	0.208745	0.0883318	0.299352	0.612316	0.130473	0.330484	0.539043	0.22736	0.23151	0.54113	0.259802	0.168279	0.571919
0.326451	2.60382	16.4089	0.263823	1.78932	14.655	0.313045	2.00094	15.2882	0.340156	2.59285	20.2231	0.401622	4.4494	25.4567	0.30783	4.40779	25.1795	0.374534	4.42688	28.7449	0.401232	2.38233	25.406			0.35029	0.327122	0.322588	0.373573	0.372356	0.25407	0.448922	0.316382	0.234696	0.51243	0.29982	0.18775	0.0817516	0.270708	0.647541	0.119906	0.264873	0.615222	0.23957	0.263383	0.497047	0.23568	0.176419	0.587901
0.324925	2.60884	16.4753	0.298554	1.92207	14.148	0.265852	1.70777	15.2881	0.328027	2.44866	20.4165	0.418756	4.26082	23.4377	0.357953	5.28985	26.3125	0.408371	4.05044	25.6287	0.392754	3.28399	27.5758			0.354827	0.326755	0.318418	0.425243	0.314786	0.259971	0.381554	0.379578	0.238869	0.510858	0.297701	0.191442	0.0861662	0.257672	0.656162	0.13038	0.303066	0.566554	0.244129	0.215158	0.540713	0.249894	0.210446	0.539659
0.308675	2.56809	16.2871	0.271545	1.7018	13.5164	0.32222	2.01634	15.4532	0.36793	3.17795	22.054	0.457938	5.35045	26.8429	0.413022	6.01552	29.4648	0.392891	4.0464	25.8198	0.421164	3.3864	25.9816			0.348803	0.338576	0.31262	0.364561	0.363329	0.272111	0.4468	0.320543	0.232657	0.567816	0.269414	0.162769	0.0945938	0.297699	0.607708	0.142604	0.329909	0.527488	0.24675	0.221253	0.531996	0.253952	0.183288	0.56276
0.316046	2.42789	16.7139	0.304105	1.98778	16.1132	0.333016	2.53283	18.2818	0.336321	2.25295	17.1794	0.458149	4.73418	25.0616	0.324773	4.9416	26.1044	0.369569	3.93579	26.4521	0.419107	3.46181	27.0147			0.337555	0.343208	0.319237	0.401086	0.350019	0.248895	0.47505	0.325525	0.199425	0.50789	0.27573	0.21638	0.0955712	0.256934	0.647495	0.115916	0.309886	0.574198	0.243805	0.246536	0.509659	0.269332	0.177787	0.552881
0.297349	2.46159	15.6258	0.295885	1.98913	15.4655	0.336848	2.18664	14.9688	0.307411	1.86791	16.6266	0.467608	4.54998	25.9757	0.284275	3.70354	23.8853	0.342534	3.64485	26.5531	0.510936	5.85146	30.7869			0.328418	0.34795	0.323632	0.405515	0.354541	0.239944	0.471303	0.290847	0.23785	0.478313	0.299881	0.221807	0.0926222	0.270206	0.637172	0.10007	0.263758	0.636171	0.23819	0.235366	0.526444	0.295927	0.191613	0.512461
0.297587	2.44293	16.5489	0.257536	1.76028	16.2336	0.291151	1.90175	16.0001	0.327371	2.34585	18.8926	0.427094	4.46671	24.8097	0.391133	4.75416	24.9178	0.391088	3.86992	26.1515	0.325177	1.97661	23.8432			0.337133	0.352462	0.310405	0.365223	0.390725	0.244052	0.436878	0.322388	0.240735	0.514566	0.296097	0.189336	0.0892078	0.265785	0.645007	0.131556	0.264872	0.603572	0.243601	0.217102	0.539297	0.203551	0.194016	0.602433
0.314976	2.53703	15.5209	0.298485	2.10084	17.2239	0.332727	2.0557	16.6388	0.297069	1.99225	17.8927	0.477864	5.20672	27.1993	0.418986	5.27533	25.5034	0.418636	4.92191	29.104	0.374277	2.83578	25.8872			0.344945	0.333351	0.321703	0.413066	0.352439	0.234495	0.442568	0.335826	0.221606	0.497008	0.301447	0.201544	0.0975946	0.291052	0.611354	0.138838	0.276734	0.584428	0.258668	0.252209	0.489123	0.239861	0.195717	0.564422
0.342507	2.95187	18.1886	0.292031	2.07942	15.964	0.299001	1.86022	15.1781	0.334782	2.25114	17.2979	0.570583	6.08283	28.6149	0.35505	4.81344	26.4848	0.32011	3.10577	25.1382	0.370416	3.04658	27.0734			0.368098	0.351475	0.280427	0.424006	0.335912	0.240082	0.41467	0.3495	0.23583	0.507565	0.284142	0.208293	0.108238	0.308854	0.582908	0.12192	0.295928	0.582153	0.222009	0.238407	0.539585	0.252966	0.188084	0.55895
0.316558	2.57448	17.0344	0.286496	2.12942	17.1397	0.29346	1.95762	16.3704	0.289219	1.54507	14.6307	0.513037	5.56723	27.257	0.353769	4.45104	24.7894	0.425714	4.23896	27.6252	0.414309	3.03307	26.542			0.340434	0.348601	0.310965	0.396835	0.385771	0.217394	0.428388	0.344897	0.226715	0.446729	0.309241	0.24403	0.103419	0.309376	0.587205	0.117858	0.261429	0.620713	0.246759	0.241846	0.511395	0.255716	0.180731	0.563553
0.308506	2.46858	16.2591	0.262363	1.78194	15.4695	0.312129	1.96601	15.9996	0.322139	1.95988	15.5376	0.465278	5.14387	26.6985	0.401158	5.02528	25.9307	0.397378	4.17129	27.3729	0.402034	4.24564	26.421			0.335602	0.346351	0.318047	0.387415	0.361139	0.251446	0.437234	0.325564	0.237201	0.503287	0.278039	0.218673	0.0984576	0.283751	0.617791	0.133126	0.28133	0.585544	0.246331	0.244953	0.508716	0.266742	0.186799	0.546459
0.320269	2.80157	17.6305	0.287734	1.89881	15.273	0.329802	2.39207	19.1622	0.302043	1.89676	17.7451	0.491868	5.97274	28.1631	0.295778	4.24372	24.3123	0.346081	3.78724	25.6569	0.4531	6.44316	32.1665			0.34879	0.353587	0.297624	0.412337	0.334548	0.253114	0.470022	0.327038	0.20294	0.472845	0.311402	0.215753	0.100201	0.31869	0.581109	0.111837	0.285405	0.602758	0.232002	0.248442	0.519557	0.286299	0.250532	0.46317
0.321866	2.7387	17.7958	0.293517	1.94855	15.2301	0.296068	2.02339	16.1772	0.30936	1.79359	14.6681	0.413269	5.22293	27.6732	0.3702	5.49708	28.0699	0.350571	2.86119	24.9036	0.392191	2.4909	23.5444			0.359393	0.341999	0.298607	0.410238	0.337615	0.252147	0.440903	0.326819	0.232278	0.494078	0.280147	0.225775	0.0927069	0.314188	0.593105	0.131511	0.317452	0.551037	0.231159	0.21575	0.553091	0.264212	0.133058	0.602731
0.304638	2.39507	15.6604	0.304105	2.14466	17.1956	0.3077	2.18246	18.1726	0.297304	2.03001	18.7093	0.467968	5.12249	26.5614	0.375703	5.0813	26.4012	0.398028	5.31616	33.8662	0.385845	4.10201	29.0128			0.346559	0.320533	0.332908	0.417221	0.347693	0.235086	0.448386	0.342194	0.20942	0.472187	0.324401	0.203412	0.095205	0.286992	0.617803	0.133378	0.281746	0.584876	0.253895	0.303124	0.44298	0.256793	0.213814	0.529394
0.317237	2.50097	16.4065	0.272435	1.87308	15.4558	0.333385	2.01466	16.3187	0.354791	2.83712	20.1588	0.472292	4.65974	26.1731	0.391483	5.64842	27.22	0.393299	4.60195	27.9987	0.383046	3.72061	29.4192			0.346012	0.33912	0.314868	0.396537	0.351458	0.252005	0.444456	0.320193	0.235352	0.545937	0.262948	0.191115	0.0912784	0.273126	0.635595	0.136651	0.298661	0.564688	0.259931	0.247103	0.492965	0.250913	0.214976	0.53411
0.323227	2.50615	16.1779	0.277575	1.8939	15.2938	0.293614	1.96915	16.4655	0.306277	1.98277	17.9135	0.440019	4.32574	25.2977	0.387346	5.49682	28.6143	0.363859	3.81032	25.9919	0.361546	2.11485	23.6656			0.345975	0.337253	0.316771	0.398738	0.349313	0.251949	0.423688	0.35832	0.217991	0.481824	0.31304	0.205136	0.0895535	0.26139	0.649057	0.132657	0.335527	0.531816	0.235357	0.241116	0.523527	0.232585	0.179478	0.587937
0.313162	2.58368	17.1634	0.27031	1.69207	15.3164	0.284794	1.85652	15.4243	0.318027	2.13233	18.5108	0.455115	4.74497	25.5019	0.337762	4.46756	24.7448	0.404867	5.34742	30.8315	0.345354	2.85959	25.0771			0.347465	0.351177	0.301358	0.395885	0.335205	0.26891	0.402253	0.346556	0.251191	0.4867	0.317706	0.195595	0.0922903	0.266147	0.641562	0.123411	0.271013	0.605577	0.270123	0.260597	0.469281	0.246295	0.177937	0.575769
0.313807	2.60774	16.3231	0.268608	1.6603	14.7127	0.289637	1.87618	15.8037	0.309543	1.89879	16.2259	0.484067	4.74749	25.5228	0.338749	5.66565	28.8799	0.396172	4.54927	27.5059	0.469944	4.88605	31.3543			0.343601	0.33912	0.31728	0.38093	0.358294	0.260776	0.40957	0.346304	0.244126	0.491145	0.291422	0.217433	0.0923779	0.266193	0.641429	0.124824	0.333674	0.541502	0.263937	0.231021	0.505041	0.27591	0.224271	0.499819
0.311405	2.38716	16.4703	0.299488	2.28308	18.4187	0.300471	1.87184	16.016	0.344979	2.33798	19.207	0.469686	4.67381	24.2583	0.351126	4.72468	27.0157	0.351917	3.21976	24.255	0.422925	2.9477	23.947			0.3454	0.338616	0.315984	0.435115	0.342504	0.222381	0.420068	0.3502	0.229732	0.522099	0.288531	0.18937	0.0906564	0.257109	0.652234	0.125319	0.274724	0.599956	0.231625	0.204065	0.56431	0.255574	0.150809	0.593618
0.309364	2.53321	15.8074	0.240636	1.59276	14.4919	0.317262	2.40559	16.1161	0.319009	2.11725	17.9515	0.4521	4.62752	25.5973	0.430648	6.85165	29.8795	0.31691	2.89644	24.9581	0.409838	3.63285	26.285			0.348098	0.337851	0.314052	0.344414	0.377392	0.278194	0.461205	0.323359	0.215436	0.495866	0.299483	0.204651	0.0906915	0.263932	0.645377	0.138574	0.356385	0.50504	0.206004	0.249052	0.544943	0.254892	0.184565	0.560543
0.320537	2.8566	17.8839	0.268625	1.76203	14.2529	0.31476	2.24429	18.0891	0.326731	2.31147	19.1683	0.518038	5.39411	26.6885	0.309166	4.44088	25.6145	0.387451	4.57864	26.1889	0.436422	4.24105	27.0338			0.356488	0.35473	0.288782	0.386087	0.345973	0.26794	0.456368	0.33842	0.205211	0.505145	0.312138	0.182717	0.100941	0.290813	0.608247	0.117816	0.294008	0.588176	0.25041	0.240307	0.509283	0.276992	0.198765	0.524244
0.318299	2.57571	16.6377	0.25974	1.72169	15.0229	0.340176	2.20468	15.8846	0.334342	2.08035	16.2786	0.495555	5.30841	25.4004	0.399713	5.53262	28.8844	0.408782	5.20253	34.9508	0.343069	3.08859	27.0359			0.345362	0.34383	0.310807	0.366398	0.385409	0.248192	0.45937	0.316155	0.224475	0.508342	0.278488	0.21317	0.101642	0.272733	0.625626	0.137357	0.318229	0.544414	0.257004	0.303726	0.439269	0.220556	0.210105	0.569339
0.310772	2.38119	15.2881	0.257738	1.84841	15.5487	0.274526	1.84309	15.3909	0.307031	1.88542	16.2232	0.435237	4.65467	24.002	0.334684	4.85345	26.5894	0.372881	4.31925	26.2592	0.309165	2.12286	25.7925			0.334038	0.339191	0.326771	0.381853	0.37511	0.243037	0.396588	0.358198	0.245214	0.488023	0.294993	0.216984	0.0892937	0.26067	0.650036	0.120871	0.293813	0.585316	0.245683	0.266221	0.488096	0.206647	0.193011	0.600342
0.350013	3.23748	18.0722	0.285388	1.79852	15.6687	0.309345	2.0231	17.1682	0.280916	1.60735	14.9992	0.442144	4.79809	26.0613	0.372377	4.82125	24.6028	0.327473	3.21716	26.2843	0.293053	1.77861	23.5004			0.37674	0.333831	0.289428	0.383281	0.367013	0.249705	0.437825	0.349825	0.21235	0.439576	0.330098	0.230326	0.0918001	0.281709	0.626491	0.135491	0.262895	0.601614	0.212428	0.253929	0.533643	0.200403	0.194144	0.605453
0.30325	2.43708	15.3992	0.242329	1.53647	15.0324	0.280062	1.82155	15.1158	0.302672	2.10856	18.1232	0.523022	5.75759	28.0804	0.423971	6.27344	29.0136	0.362342	3.61839	26.3393	0.422307	3.90198	28.4036			0.342627	0.323281	0.334092	0.350164	0.388604	0.261232	0.421621	0.338303	0.240075	0.486069	0.321025	0.192906	0.104589	0.311564	0.583847	0.138546	0.324937	0.536517	0.235366	0.237102	0.527532	0.258768	0.200381	0.540851
0.302591	2.5597	15.9987	0.284608	1.78185	14.4377	0.328399	2.11201	16.8189	0.294849	1.96323	16.7449	0.456641	4.71483	25.3258	0.328656	5.1197	27.7389	0.324323	2.75668	24.22	0.351659	3.14021	24.383			0.338231	0.350688	0.311081	0.403072	0.344146	0.252782	0.45472	0.314513	0.230766	0.474195	0.312714	0.213091	0.0935005	0.264176	0.642323	0.130315	0.305289	0.564396	0.204646	0.239519	0.555835	0.254691	0.178729	0.566581
0.291159	2.28764	16.0506	0.280427	1.83936	14.6584	0.308959	2.13087	17.3224	0.324337	2.43681	18.7531	0.474327	4.51061	24.7691	0.362263	5.39585	26.8727	0.338458	3.58466	25.376	0.37931	3.07554	24.5325			0.316899	0.362919	0.320183	0.379081	0.371452	0.249467	0.443957	0.345964	0.21008	0.510621	0.290825	0.198553	0.0953069	0.25736	0.647333	0.126794	0.308553	0.564653	0.221932	0.238657	0.539411	0.24996	0.181096	0.568944
0.311761	2.55339	16.2698	0.285352	1.91587	16.0174	0.347806	2.93829	21.0162	0.346393	2.35915	17.8663	0.422362	4.67785	25.4243	0.373816	5.22245	28.4124	0.459282	8.01295	50.5597	0.397986	3.16102	26.659			0.350021	0.334454	0.315525	0.400433	0.363192	0.236375	0.487982	0.329229	0.182789	0.517629	0.285687	0.196683	0.0875462	0.274893	0.63756	0.126338	0.315699	0.557962	0.291426	0.3854	0.323175	0.243985	0.195507	0.560508
0.295154	2.38906	15.7803	0.280735	1.80071	14.4797	0.295077	1.71728	15.2316	0.303969	1.83562	16.7895	0.47996	4.76842	26.1233	0.40024	5.68482	27.2058	0.318787	2.67024	24.2069	0.439378	5.13005	28.3305			0.323806	0.346148	0.330046	0.39046	0.336411	0.27313	0.424243	0.330722	0.245035	0.478409	0.300664	0.220928	0.094038	0.278746	0.627216	0.133986	0.328073	0.53794	0.2106	0.229954	0.559446	0.284919	0.179012	0.536069
0.302651	2.50786	16.3782	0.261373	1.87375	15.8606	0.293972	1.86034	16.1416	0.325121	2.43314	18.4091	0.492823	5.83011	27.8065	0.398943	5.36764	28.0645	0.411302	5.04452	31.3829	0.373333	3.16703	27.7861			0.337052	0.349171	0.313776	0.381775	0.375115	0.24311	0.403944	0.357595	0.238461	0.518412	0.291749	0.189839	0.101031	0.302967	0.596002	0.128141	0.315753	0.556106	0.253465	0.278714	0.467821	0.235548	0.211858	0.552594
0.321556	2.62493	16.8225	0.300756	1.91496	15.4152	0.346019	2.6428	17.9784	0.322996	2.49324	19.716	0.461258	5.11865	26.0783	0.380064	4.543	26.2428	0.386184	4.956	31.8318	0.395	3.91927	26.2335			0.348833	0.346447	0.30472	0.404772	0.340796	0.254432	0.483006	0.311583	0.205411	0.522101	0.279727	0.198172	0.0964163	0.281636	0.621948	0.125735	0.288407	0.585858	0.241758	0.278778	0.479464	0.25923	0.214817	0.525953
0.330573	2.38587	15.9569	0.299505	1.95228	15.3595	0.322886	1.99561	17.4999	0.339924	2.46297	19.6706	0.469818	5.02036	25.2042	0.306054	4.4639	26.3643	0.382348	4.06812	27.0701	0.422114	7.3841	40.8974			0.339612	0.334234	0.326154	0.409086	0.332368	0.258546	0.439513	0.336016	0.22447	0.525054	0.287616	0.18733	0.0920935	0.271765	0.636141	0.113807	0.298386	0.587808	0.248116	0.229204	0.52268	0.288265	0.304885	0.406851
0.306209	2.74157	17.212	0.297596	2.06224	14.9141	0.322059	2.40161	18.9268	0.313804	2.422	19.6847	0.381391	4.1157	24.47	0.374382	5.74977	29.7963	0.404851	4.00677	24.6955	0.333288	2.26362	23.6739			0.345773	0.348377	0.305851	0.410202	0.340741	0.249057	0.471664	0.335961	0.192375	0.513041	0.283046	0.203913	0.0841206	0.252288	0.663592	0.131149	0.347893	0.520958	0.253737	0.221181	0.525082	0.218571	0.188186	0.593242
0.308411	2.36355	15.9408	0.239506	1.47446	13.6527	0.273197	1.76258	14.3777	0.314781	2.27502	19.686	0.402872	4.18879	24.7233	0.338314	5.50176	28.7921	0.438957	4.80606	26.7421	0.348913	2.41334	25.2718			0.335767	0.342933	0.3213	0.347065	0.374681	0.278254	0.403848	0.346808	0.249344	0.510269	0.296173	0.193557	0.0827251	0.260864	0.656411	0.119703	0.325982	0.554314	0.28173	0.211958	0.506312	0.241324	0.180219	0.578457
0.281224	2.30358	15.9072	0.310699	2.25037	17.5711	0.306666	1.97649	16.6209	0.311322	1.98117	16.6684	0.484899	5.32116	26.719	0.352356	4.65242	26.3507	0.296335	2.78688	24.9236	0.377353	3.13785	23.2462			0.315247	0.349854	0.334899	0.428185	0.35358	0.218234	0.430124	0.340054	0.229822	0.493313	0.283639	0.223048	0.103792	0.284221	0.611987	0.119317	0.284591	0.596092	0.205968	0.238304	0.555728	0.242161	0.181843	0.575996
0.317503	2.63684	16.5828	0.302462	2.17995	16.0908	0.30842	2.36061	18.6995	0.344807	2.3617	18.9549	0.393023	4.60981	25.1953	0.398962	5.6707	28.4283	0.366985	4.1448	27.3789	0.42643	4.35104	29.0347			0.344015	0.338136	0.317849	0.417194	0.347578	0.235228	0.443476	0.348173	0.208351	0.521335	0.274382	0.204283	0.0865584	0.279924	0.633518	0.127248	0.33436	0.538392	0.230633	0.267797	0.501569	0.260518	0.215024	0.524458
0.335001	2.82889	16.8509	0.291449	1.95238	15.113	0.31881	2.11696	15.3377	0.324452	2.00031	18.2418	0.409439	4.9737	26.6943	0.367012	5.4323	28.189	0.368429	4.05733	28.5676	0.396252	4.30378	29.9448			0.369886	0.328615	0.301499	0.414365	0.33871	0.246925	0.45517	0.311743	0.233086	0.503141	0.291902	0.204957	0.0887608	0.297245	0.613994	0.125134	0.31523	0.559636	0.242622	0.267943	0.489435	0.256231	0.217553	0.526216
0.305336	2.70382	16.674	0.281449	2.0682	17.3338	0.310842	1.89871	14.9867	0.340463	2.13056	17.073	0.467719	5.18666	27.8013	0.387107	6.09867	30.3816	0.401144	4.10245	26.8187	0.400593	3.78945	29.9934			0.344502	0.351387	0.304111	0.392905	0.36438	0.242715	0.425392	0.327166	0.247442	0.509251	0.284709	0.20604	0.0975676	0.307563	0.594869	0.125638	0.364051	0.510311	0.246359	0.239988	0.513654	0.264788	0.196781	0.538432
0.317263	2.77976	16.7029	0.298518	2.05662	15.4601	0.332377	2.3663	15.9922	0.344955	2.40255	18.0629	0.454543	4.68316	25.0005	0.370788	5.36738	29.1017	0.422199	6.33414	39.0168	0.326648	2.62883	24.0658			0.35985	0.328379	0.311771	0.404745	0.343626	0.251629	0.473482	0.301668	0.22485	0.530111	0.258256	0.211633	0.0914915	0.267792	0.640716	0.125993	0.334786	0.539221	0.277015	0.326111	0.396874	0.211782	0.201213	0.587005
0.313375	2.44451	16.0254	0.259641	1.65887	14.2347	0.328572	2.4193	19.8465	0.30612	2.00433	17.1656	0.558936	6.19372	28.2466	0.2599	3.82868	25.8594	0.398527	4.46547	27.3075	0.381968	3.14046	25.0481			0.347877	0.332539	0.319584	0.365031	0.374138	0.26083	0.460153	0.338187	0.20166	0.489484	0.303109	0.207407	0.107592	0.318139	0.574269	0.102773	0.281573	0.615654	0.259146	0.23792	0.502934	0.260172	0.178984	0.560844
0.329184	2.38184	15.8188	0.287651	1.9521	16.8916	0.350696	2.73755	18.8329	0.313074	1.96009	16.4983	0.372798	4.53863	26.148	0.380505	5.33925	26.0857	0.368159	3.72915	27.0236	0.38876	3.69126	28.5361			0.346853	0.326236	0.326911	0.409033	0.357549	0.233417	0.487601	0.317591	0.194807	0.482142	0.293397	0.224461	0.0818557	0.286023	0.632121	0.130983	0.290186	0.57883	0.230752	0.249788	0.519459	0.258555	0.211913	0.529532
0.31036	2.32776	16.0385	0.284358	1.93642	14.7589	0.319443	2.29718	18.0925	0.325224	1.96992	15.6122	0.426023	4.49392	25.64	0.42233	5.60348	26.7692	0.402361	4.65679	32.2364	0.417202	3.04247	26.7554			0.335021	0.344962	0.320017	0.406904	0.333575	0.259521	0.458104	0.339088	0.202807	0.513433	0.266771	0.219796	0.0848369	0.279476	0.635687	0.149287	0.290703	0.56001	0.256979	0.270632	0.472389	0.253839	0.172552	0.573609
0.334019	2.77676	17.3392	0.297968	2.03813	16.127	0.339756	2.26148	16.2257	0.345239	2.58707	20.4091	0.449039	5.03587	26.3833	0.334432	4.61962	25.2731	0.367672	4.25753	28.5524	0.310326	1.91684	25.4189			0.355242	0.343029	0.301729	0.414962	0.35665	0.228388	0.470211	0.305207	0.224582	0.515901	0.300556	0.183543	0.0930798	0.285291	0.62163	0.122765	0.277053	0.600182	0.254547	0.240357	0.505096	0.195278	0.206935	0.597787
0.300057	2.51109	16.4103	0.29753	2.02165	17.0453	0.349531	2.79478	19.4842	0.308742	1.95877	17.613	0.420262	4.66701	25.9732	0.321774	4.27945	25.5857	0.359527	4.22691	26.1331	0.414114	3.04349	26.017			0.337789	0.348504	0.313707	0.428077	0.327069	0.244854	0.49098	0.308276	0.200744	0.484903	0.304612	0.210484	0.0875545	0.272624	0.639821	0.119133	0.279416	0.601451	0.254415	0.236874	0.508711	0.261895	0.162787	0.575318
0.313356	2.36887	15.5855	0.297821	2.0949	17.6904	0.318177	2.2327	18.407	0.305334	2.06164	16.8739	0.484558	4.95941	26.3968	0.368459	5.43202	27.9381	0.400426	3.84244	27.4471	0.396297	3.30999	25.7208			0.334694	0.335909	0.329397	0.418465	0.354406	0.227129	0.452816	0.329087	0.218097	0.491322	0.313297	0.195381	0.101018	0.276683	0.622299	0.137989	0.310321	0.55169	0.242138	0.24551	0.512351	0.243934	0.183388	0.572678
0.319106	2.52903	16.0413	0.278946	1.99471	16.2543	0.324396	2.1976	17.3034	0.304853	1.86348	15.8388	0.457462	4.66792	26.3286	0.337638	5.32501	28.3157	0.34344	3.22487	23.5338	0.286625	1.97801	23.1745			0.345231	0.333118	0.321651	0.395036	0.362282	0.242683	0.451292	0.326236	0.222472	0.491793	0.278113	0.230094	0.0931606	0.278137	0.628702	0.122761	0.330552	0.546687	0.230342	0.222774	0.546883	0.199626	0.203662	0.596712
0.292033	2.27082	15.4019	0.302074	2.03376	16.1041	0.290195	1.82122	15.1337	0.317285	2.11327	18.0844	0.424726	4.25713	24.2177	0.361743	5.23986	27.6071	0.376711	4.19925	28.8944	0.378509	3.11418	28.3661			0.331919	0.325302	0.342779	0.417833	0.338682	0.243485	0.414647	0.345688	0.239665	0.507104	0.285858	0.207038	0.0850192	0.245035	0.669946	0.132305	0.311669	0.556026	0.246888	0.269543	0.483569	0.245178	0.204854	0.549968
0.318336	2.72003	17.09	0.275492	1.6612	15.1963	0.332239	2.114	16.116	0.291235	1.95661	17.3558	0.574739	5.49666	26.3578	0.357641	5.39537	28.9165	0.394555	4.63087	30.3627	0.360056	3.11994	27.5838			0.355449	0.351041	0.29351	0.379573	0.35867	0.261757	0.439068	0.332906	0.228026	0.476023	0.32613	0.197847	0.109979	0.27011	0.619911	0.122952	0.328409	0.548639	0.248198	0.293906	0.457896	0.242424	0.199434	0.558143
0.34534	2.87209	16.4192	0.256773	1.81081	15.6775	0.284189	1.80523	15.3709	0.323234	2.50875	20.1469	0.461752	4.75689	25.197	0.377052	5.36679	26.5839	0.429775	5.63836	33.2369	0.342923	2.18918	24.5341			0.372935	0.319015	0.308049	0.376643	0.374687	0.248669	0.419865	0.346813	0.233321	0.518503	0.291374	0.190123	0.0875186	0.273659	0.638823	0.135589	0.293563	0.570848	0.271354	0.297135	0.431511	0.215053	0.192001	0.592946
0.2967	2.40083	16.7717	0.292317	1.88622	14.4768	0.308982	2.0775	16.3023	0.300921	1.97314	16.2729	0.430965	5.03611	26.3242	0.336063	4.03734	23.6202	0.426419	4.86385	27.7073	0.375301	2.65775	24.1794			0.329205	0.349797	0.320998	0.403285	0.340051	0.256665	0.444443	0.301315	0.254242	0.486852	0.29359	0.219558	0.0919101	0.291629	0.616461	0.116912	0.256905	0.626184	0.275424	0.227803	0.496773	0.239006	0.176308	0.584686
0.308049	2.45209	15.7178	0.307715	1.96435	16.2138	0.294163	1.83117	15.1793	0.305868	2.04684	16.7084	0.394143	4.1437	24.6351	0.387256	5.83937	29.069	0.448106	6.89394	38.4266	0.329481	2.98685	26.124			0.336119	0.339776	0.324105	0.420438	0.33292	0.246642	0.42095	0.335453	0.243597	0.486118	0.304757	0.209125	0.0805263	0.273861	0.645612	0.139197	0.342693	0.518109	0.271313	0.338248	0.390439	0.229575	0.187632	0.582793
0.319443	2.55884	16.8283	0.269321	1.64348	15.5986	0.294818	1.79472	15.034	0.309783	2.08019	16.6854	0.436166	4.87314	27.1809	0.416177	5.38368	28.3403	0.395462	4.34243	28.0636	0.416616	3.28567	26.6441			0.343069	0.345489	0.311442	0.378566	0.366883	0.254551	0.420938	0.331159	0.247904	0.503692	0.282574	0.213734	0.0853427	0.295385	0.619273	0.138781	0.32109	0.540129	0.249065	0.243317	0.507618	0.248762	0.189682	0.561556
0.303222	2.49497	16.1318	0.272878	1.90718	15.6239	0.292254	1.8192	15.4199	0.336134	2.29016	18.6669	0.389685	3.91429	24.1197	0.369957	4.65929	24.9672	0.360313	3.64777	27.1521	0.393824	3.42586	28.4645			0.345602	0.329173	0.325226	0.393406	0.360955	0.245639	0.414511	0.343773	0.241716	0.507181	0.297503	0.195315	0.0785446	0.254887	0.666568	0.129017	0.272199	0.598785	0.232862	0.243947	0.52319	0.24565	0.213708	0.540642
0.318044	2.39703	15.7795	0.306834	2.07525	15.9529	0.328815	2.23357	16.1144	0.304861	2.29473	18.054	0.445371	4.62132	24.6392	0.358347	5.0445	26.2996	0.359284	4.31121	26.8807	0.371865	3.12895	26.5363			0.346572	0.330685	0.322743	0.401857	0.361292	0.236851	0.466165	0.314574	0.219261	0.499509	0.312012	0.18848	0.0906446	0.254714	0.654642	0.129528	0.301074	0.569398	0.23982	0.250929	0.509251	0.224021	0.219792	0.556187
0.332332	2.87894	17.6254	0.318148	2.11301	15.7475	0.301344	2.04212	17.9256	0.299774	1.9137	17.1434	0.451752	4.86368	26.2809	0.407975	5.44459	26.494	0.419333	4.41882	29.8301	0.350137	2.54667	26.9737			0.361248	0.343989	0.294763	0.420937	0.35007	0.228993	0.423892	0.360937	0.215171	0.485315	0.30262	0.212065	0.0851163	0.287612	0.627272	0.13563	0.292942	0.571427	0.254554	0.260923	0.484524	0.227244	0.204775	0.567981
0.287227	2.57265	17.1769	0.296946	2.08613	15.7447	0.312261	2.27639	16.9711	0.333911	2.37185	17.4323	0.491177	4.25244	24.2836	0.383166	5.18648	26.7776	0.397676	4.13625	30.1878	0.42123	2.86132	24.4518			0.330949	0.358111	0.31094	0.414248	0.354098	0.231654	0.45222	0.326518	0.221263	0.522918	0.275754	0.201328	0.0969875	0.24236	0.660653	0.135408	0.291696	0.572897	0.243834	0.261896	0.49427	0.254121	0.165665	0.580214
0.322333	2.61503	17.0154	0.288801	1.93497	15.5756	0.301787	1.93398	17.2894	0.336198	2.42858	17.503	0.41259	4.83095	26.5343	0.3902	6.53349	30.8785	0.320821	2.96705	23.9631	0.306982	1.88292	23.9255			0.347562	0.351076	0.301362	0.39503	0.362754	0.242216	0.427672	0.355064	0.217263	0.53164	0.27108	0.197281	0.0843902	0.293774	0.621835	0.13367	0.368385	0.497946	0.225326	0.24649	0.528184	0.196703	0.211135	0.592163
0.307297	2.37475	16.0342	0.264958	1.94395	15.709	0.339019	2.5153	17.4804	0.324642	2.29904	16.3777	0.375781	4.41015	24.7233	0.353315	4.82393	25.4278	0.369856	3.44333	25.852	0.406404	4.6756	27.2804			0.335784	0.334585	0.329632	0.376914	0.37924	0.243847	0.474585	0.324699	0.200717	0.517351	0.278392	0.204257	0.0835241	0.267178	0.649298	0.128867	0.279522	0.591611	0.236497	0.215586	0.547918	0.270239	0.184693	0.545069
0.315425	2.31195	16.1272	0.292878	1.98108	15.5386	0.297878	1.92267	16.7331	0.340936	2.32307	18.2207	0.390826	4.33078	24.6725	0.430501	5.75247	28.051	0.39216	3.78617	26.9583	0.442634	4.73986	28.0791			0.331962	0.339146	0.328893	0.40099	0.339177	0.259833	0.413573	0.342564	0.243863	0.52754	0.277306	0.195154	0.0845516	0.25928	0.656168	0.145442	0.299411	0.555147	0.250793	0.209111	0.540095	0.279199	0.212807	0.507995
0.340857	2.87761	17.4816	0.276101	1.83939	15.5736	0.30103	2.0959	16.2172	0.32805	2.33908	17.4125	0.420215	4.79792	25.4744	0.402058	5.81017	29.0527	0.344805	3.21718	24.1894	0.404716	4.4055	28.642			0.360609	0.344955	0.294436	0.394707	0.355147	0.250146	0.443439	0.337513	0.219048	0.518422	0.285958	0.195621	0.0888095	0.282858	0.628333	0.134253	0.342064	0.523683	0.241628	0.237039	0.521333	0.269112	0.197901	0.532988
0.309669	2.51396	16.5642	0.309779	2.08373	17.5494	0.335537	2.43178	17.4133	0.309473	2.05456	18.165	0.456439	4.57169	25.4959	0.349831	4.52403	24.9526	0.345639	2.65932	23.9078	0.364791	2.89751	26.3278			0.339278	0.344628	0.316094	0.415296	0.353778	0.230926	0.475521	0.319277	0.205202	0.4886	0.298352	0.213048	0.0955769	0.258492	0.645932	0.128779	0.267743	0.603479	0.211296	0.215501	0.573203	0.245087	0.186599	0.568314
0.341165	3.07385	17.0021	0.28684	2.01361	14.9631	0.33019	2.16005	16.2765	0.315843	2.18413	18.4312	0.438769	4.82301	26.448	0.429728	5.81392	29.4238	0.317622	2.89065	25.0684	0.40929	3.64031	28.3562			0.376447	0.330456	0.293097	0.418018	0.337925	0.244057	0.46193	0.305667	0.232404	0.498572	0.292034	0.209394	0.0871039	0.287637	0.625259	0.146786	0.329241	0.523973	0.209562	0.25523	0.535208	0.264523	0.186429	0.549049
0.295174	2.38103	15.941	0.277059	1.70854	15.2986	0.297391	2.13633	17.3465	0.315847	1.99812	18.0425	0.385435	4.27651	24.0177	0.368591	4.64057	25.8287	0.410181	5.21405	28.9711	0.352661	2.65506	26.7712			0.334822	0.342006	0.323173	0.37277	0.36313	0.2641	0.433341	0.350119	0.21654	0.48705	0.309008	0.203941	0.0861031	0.254252	0.659645	0.126499	0.272813	0.600688	0.262522	0.261775	0.475702	0.234014	0.195232	0.570753
0.301873	2.41012	15.9902	0.281473	2.11797	17.591	0.306314	1.9144	16.4705	0.315509	2.11116	15.8893	0.426858	4.35786	23.9838	0.407101	5.52655	27.2205	0.399168	5.50369	30.8688	0.350623	3.12566	26.3164			0.342178	0.333516	0.324306	0.416132	0.353696	0.230172	0.417518	0.340996	0.241486	0.499583	0.279893	0.220524	0.085152	0.256326	0.658522	0.143203	0.306834	0.549962	0.261545	0.286502	0.451953	0.243684	0.21066	0.545657
0.329994	2.77581	17.3876	0.299239	1.99925	15.99	0.312548	2.02033	16.0887	0.300403	1.89036	17.2181	0.484601	5.30736	27.3727	0.355314	4.50022	25.9	0.401799	5.49461	33.7983	0.378482	3.27741	25.3815			0.355866	0.344369	0.299766	0.418109	0.3405	0.241392	0.438207	0.328778	0.233015	0.461968	0.33269	0.205342	0.0998128	0.300348	0.599839	0.119413	0.282123	0.598464	0.256973	0.291716	0.451311	0.240177	0.182222	0.577601
0.307501	2.34312	15.7384	0.296815	2.24827	16.2875	0.306164	1.99417	16.2059	0.328646	2.40811	19.5158	0.452197	4.92031	27.2759	0.392322	5.18924	25.7011	0.33491	2.53991	22.7438	0.373965	3.11841	26.671			0.335017	0.339185	0.325797	0.439317	0.337856	0.222827	0.442913	0.321864	0.235223	0.512615	0.290713	0.196672	0.0886654	0.304307	0.607028	0.140546	0.278795	0.58066	0.220033	0.210703	0.569264	0.245813	0.190194	0.563993
0.314194	2.64881	16.4218	0.273422	1.87669	15.2262	0.265953	1.60731	14.189	0.314356	2.13295	17.1404	0.411287	4.40481	24.5208	0.375226	5.48026	28.3653	0.368192	4.07132	28.2704	0.389285	3.51172	27.0122			0.348091	0.339262	0.312647	0.386697	0.358313	0.25499	0.383039	0.365903	0.251058	0.502363	0.285862	0.211775	0.0853987	0.253831	0.660771	0.127736	0.331941	0.540323	0.257045	0.235627	0.507328	0.247039	0.207392	0.545569
0.312887	2.57238	15.8066	0.295288	1.996	16.7229	0.336291	2.25971	16.6605	0.307998	1.84752	15.0014	0.476686	5.19449	26.975	0.376296	4.70889	24.5103	0.362439	3.16142	24.864	0.323376	1.86789	24.7123			0.349484	0.335883	0.314633	0.404025	0.358622	0.237354	0.45823	0.313299	0.228472	0.496802	0.276861	0.226336	0.093799	0.300566	0.605635	0.131447	0.26844	0.600113	0.236727	0.218191	0.545082	0.194904	0.21122	0.593876
0.326516	2.87082	16.6634	0.276459	1.84642	16.1329	0.329297	2.48721	18.5871	0.319582	2.27949	18.2483	0.478755	4.4989	24.1137	0.357668	4.96202	25.9827	0.366879	3.32924	26.9128	0.452684	6.63797	32.6722			0.359749	0.333435	0.306817	0.385156	0.360179	0.254665	0.462606	0.334953	0.202442	0.508459	0.299409	0.192132	0.0946575	0.24452	0.660822	0.127089	0.280892	0.592019	0.244894	0.24211	0.512995	0.296146	0.250615	0.453239
0.326338	2.721	17.258	0.285293	1.77328	15.11	0.314122	1.93521	16.1434	0.310739	1.94324	17.2089	0.385849	3.91911	23.9015	0.389957	6.16568	32.2913	0.406494	4.18431	25.3668	0.326435	3.30211	27.0247			0.351348	0.346822	0.301829	0.389192	0.347521	0.263286	0.433553	0.333713	0.232734	0.49884	0.28455	0.21661	0.0818003	0.242839	0.675361	0.134249	0.355727	0.510024	0.252935	0.215302	0.531763	0.207033	0.235718	0.557249
0.323846	2.70244	16.9315	0.267291	1.77444	14.7077	0.360775	2.24514	16.275	0.30704	1.95042	16.3638	0.419678	4.47636	25.306	0.343316	4.72105	24.826	0.360915	4.36756	28.7553	0.300865	1.7136	23.0961			0.345993	0.350349	0.303658	0.387237	0.348073	0.26469	0.475751	0.291872	0.232376	0.477941	0.303608	0.218452	0.0820947	0.27431	0.643595	0.128616	0.286156	0.585228	0.241415	0.260592	0.497993	0.191922	0.18976	0.618318
0.320154	2.47995	16.3767	0.278247	1.77252	14.4979	0.262179	1.48213	14.2822	0.328986	2.30588	17.3235	0.418806	5.32865	26.6609	0.360502	5.33886	27.8899	0.392669	5.0466	29.6378	0.478464	6.29538	31.3451			0.353768	0.330196	0.316036	0.39847	0.341479	0.260051	0.363711	0.37655	0.259739	0.503494	0.297037	0.19947	0.0914535	0.308235	0.600312	0.129037	0.322028	0.548935	0.251802	0.27888	0.469318	0.287807	0.214077	0.498116
0.292241	2.41125	16.5771	0.320128	2.31676	15.6506	0.312151	2.11958	17.2439	0.318317	1.88773	16.4831	0.484293	5.24206	26.4473	0.431921	5.78005	26.805	0.393186	3.64601	24.4957	0.372311	3.35668	26.9313			0.328159	0.356675	0.315165	0.44591	0.317353	0.236737	0.450133	0.334375	0.215492	0.474053	0.299097	0.22685	0.101791	0.292076	0.606133	0.142257	0.295503	0.56224	0.263583	0.206038	0.530379	0.242385	0.19972	0.557895
0.304133	2.43969	16.5129	0.322447	2.09266	15.2691	0.296903	1.83926	15.5533	0.299915	2.05892	18.5573	0.486928	5.54378	27.8374	0.398414	4.43753	23.9213	0.39762	3.6647	24.7727	0.356701	3.382	28.2656			0.337295	0.346223	0.316482	0.419065	0.333273	0.247662	0.43767	0.325132	0.237198	0.480778	0.322143	0.197079	0.0985186	0.318174	0.583307	0.123881	0.263491	0.612628	0.244147	0.212263	0.543591	0.252656	0.215442	0.531903
0.317424	2.76378	17.1116	0.289737	2.13649	16.1303	0.305738	2.32458	17.7896	0.335206	2.24854	17.3489	0.55338	5.2174	26.2296	0.384633	6.06869	30.2347	0.376998	3.98761	27.28	0.41975	3.42652	25.8801			0.345661	0.354217	0.300122	0.415919	0.34568	0.238401	0.433645	0.352212	0.214144	0.526528	0.290074	0.183397	0.105669	0.275014	0.619317	0.138438	0.35939	0.502172	0.240476	0.241963	0.517562	0.256248	0.182988	0.560765
0.329223	2.71103	16.2663	0.275901	1.73015	14.1014	0.306805	1.96257	16.2243	0.309603	2.02457	18.248	0.538668	5.16183	25.5518	0.368461	5.48245	26.6776	0.395729	3.80369	25.3582	0.326145	2.66955	25.056			0.353157	0.33285	0.313993	0.399432	0.337293	0.263275	0.432606	0.329477	0.237917	0.484866	0.303776	0.211358	0.106286	0.269379	0.624335	0.126115	0.321306	0.552579	0.245971	0.226165	0.527865	0.22185	0.212023	0.566127
0.347615	3.06983	18.557	0.312273	2.10818	16.6442	0.299284	2.02186	15.2144	0.309949	1.87936	17.7976	0.470261	4.93129	26.2405	0.415078	5.52956	27.5006	0.411604	5.23631	29.2268	0.45673	3.38367	25.8191			0.38048	0.344898	0.274622	0.422192	0.343201	0.234608	0.439812	0.330857	0.229331	0.473486	0.311613	0.214901	0.0945427	0.286891	0.618567	0.139355	0.302559	0.558085	0.263852	0.239208	0.49694	0.286788	0.137883	0.575328
0.307016	2.60007	16.7862	0.256568	1.76357	15.1052	0.281871	1.8426	17.0749	0.290352	1.71993	16.7383	0.427921	4.91388	25.4155	0.394284	5.20726	26.9531	0.394429	5.14716	32.9913	0.339744	3.01297	26.628			0.338063	0.357975	0.303962	0.375273	0.367391	0.257336	0.405329	0.356755	0.237917	0.443602	0.334202	0.222196	0.0952337	0.269569	0.635197	0.132606	0.30023	0.567164	0.253073	0.296627	0.4503	0.244268	0.199477	0.556254
0.310556	2.23519	15.9439	0.288338	1.95419	16.7826	0.351885	2.35435	17.0237	0.310373	1.73809	15.218	0.442506	5.10515	27.2864	0.387414	5.25896	27.9114	0.460348	4.40789	26.9484	0.392129	3.43203	24.8182			0.321926	0.35238	0.325694	0.405869	0.359662	0.23447	0.489604	0.309559	0.200837	0.466494	0.308832	0.224675	0.0954931	0.295158	0.609349	0.128814	0.318539	0.552647	0.265802	0.199978	0.534221	0.260889	0.170081	0.56903
0.31109	2.63989	16.8232	0.276666	1.70017	14.9389	0.305217	2.12907	15.8231	0.308424	2.02873	17.3818	0.459472	4.46962	25.1586	0.409208	5.07834	25.697	0.340957	2.82803	25.404	0.418246	3.15288	25.7122			0.350032	0.334375	0.315593	0.379568	0.365788	0.254644	0.443149	0.343699	0.213152	0.493979	0.301676	0.204344	0.0953397	0.256956	0.647705	0.131895	0.287076	0.581029	0.218358	0.233127	0.548514	0.249076	0.165357	0.585567
0.341376	2.77002	16.9867	0.2533	1.68651	14.9938	0.329431	2.30992	16.1882	0.331898	2.24737	17.7159	0.44019	4.5366	24.4988	0.372476	4.88348	25.4927	0.403752	3.75051	24.9142	0.423294	3.08207	26.3592			0.364536	0.328853	0.306611	0.380156	0.361897	0.257947	0.459514	0.322285	0.218201	0.504466	0.292424	0.20311	0.0933188	0.256984	0.649698	0.131677	0.276144	0.592179	0.247037	0.221544	0.53142	0.260538	0.150581	0.58888
0.323666	2.84676	17.3794	0.280612	1.85852	15.7433	0.308912	2.12577	16.3074	0.329616	2.23864	18.5969	0.496563	5.57282	27.2831	0.374006	5.58238	27.7666	0.389045	4.43334	27.4882	0.430874	4.77384	27.1571			0.354318	0.349806	0.295876	0.392515	0.35025	0.257235	0.437371	0.342729	0.2199	0.520437	0.286968	0.192595	0.0997412	0.298484	0.601774	0.134641	0.323047	0.542312	0.245796	0.245546	0.508658	0.280254	0.168368	0.551377
0.33718	2.65943	17.108	0.273373	1.76076	15.1979	0.29087	1.74847	15.5737	0.330093	2.19482	17.0808	0.445841	4.5357	25.3537	0.401395	5.47046	27.5652	0.365494	3.9515	26.6383	0.32043	1.97322	22.5081			0.352243	0.343806	0.303951	0.378684	0.365613	0.255703	0.407637	0.347848	0.244515	0.508057	0.276878	0.215065	0.0946668	0.263729	0.641604	0.13048	0.317493	0.552027	0.251559	0.242397	0.506044	0.201714	0.193592	0.604694
0.299204	2.66114	16.957	0.293007	2.04192	15.2145	0.345917	2.7766	20.0917	0.321034	2.29539	19.5981	0.447828	4.46522	24.4054	0.406341	6.67502	31.4222	0.450879	5.59294	30.322	0.371271	2.91163	27.2553			0.340396	0.353294	0.306309	0.416936	0.339875	0.243189	0.485578	0.326649	0.187773	0.507623	0.305478	0.186899	0.0930659	0.256673	0.650261	0.13831	0.385098	0.476593	0.27439	0.268085	0.457525	0.229584	0.202752	0.567663
0.308887	2.53636	15.8638	0.296487	2.00186	16.6917	0.3236	2.20653	16.3096	0.313054	2.20913	17.4863	0.407238	4.37673	24.5961	0.399174	5.78718	30.5633	0.390679	5.06666	29.8605	0.37207	3.12415	26.7982			0.337676	0.338354	0.32397	0.399251	0.36742	0.233329	0.457831	0.335586	0.206583	0.513376	0.28292	0.203704	0.0877264	0.259943	0.652331	0.133916	0.347895	0.51819	0.260209	0.261045	0.478747	0.241278	0.191823	0.566899
0.316748	2.43573	16.7788	0.265856	1.83304	15.3516	0.334985	2.17493	16.2859	0.32416	2.37183	17.549	0.47975	4.62081	25.2993	0.398684	5.62183	25.4446	0.309802	3.76152	26.2949	0.386814	3.74862	27.1332			0.343001	0.333181	0.323818	0.381526	0.375717	0.242757	0.451058	0.321843	0.227099	0.518472	0.275753	0.205775	0.0934105	0.260563	0.646026	0.144284	0.284078	0.571639	0.217639	0.263688	0.518673	0.256712	0.185043	0.558245
0.330318	2.91053	17.4848	0.282725	1.98592	15.5097	0.29265	1.83483	14.0348	0.327929	2.12556	17.4887	0.359675	4.55182	25.7088	0.372342	5.82106	28.7438	0.397402	5.05325	31.2669	0.426735	3.10889	24.325			0.361533	0.341866	0.296601	0.401906	0.356319	0.241775	0.416418	0.323651	0.259931	0.50755	0.290216	0.202234	0.0814033	0.280179	0.638417	0.126052	0.329533	0.544416	0.262179	0.263762	0.474059	0.261533	0.159825	0.578642
0.315323	2.41836	15.9871	0.279415	1.75793	14.9937	0.33117	2.29071	16.7001	0.311441	1.95898	17.3967	0.512376	4.17347	23.5616	0.350435	4.81091	27.3835	0.362148	3.11102	23.8142	0.30135	1.70651	22.638			0.33682	0.337044	0.326135	0.392756	0.343615	0.263629	0.461139	0.317027	0.221835	0.490644	0.292856	0.216501	0.0948004	0.229649	0.675551	0.132224	0.28252	0.585256	0.246321	0.20222	0.551459	0.196747	0.182594	0.620659
0.296511	2.36233	16.2541	0.291863	2.11906	16.1659	0.323402	1.9073	15.293	0.313121	1.83387	15.5689	0.387453	3.95731	24.0821	0.415587	5.7372	30.1489	0.37857	3.61166	29.6825	0.476332	4.74245	29.1639			0.332333	0.354513	0.313154	0.421585	0.349359	0.229056	0.432875	0.318392	0.248733	0.47942	0.295164	0.225416	0.0775563	0.254334	0.66811	0.13495	0.336277	0.528773	0.245678	0.245734	0.508588	0.27703	0.188032	0.534938
0.312506	2.58911	16.5228	0.284801	1.82313	16.6584	0.333066	2.42363	17.7633	0.329547	2.16444	19.3741	0.484124	5.71382	28.4623	0.403048	4.88997	25.902	0.379164	3.37947	24.944	0.41571	3.47549	25.3199			0.347654	0.340598	0.311748	0.40117	0.350767	0.248063	0.475985	0.308269	0.215746	0.502326	0.296395	0.201279	0.0987718	0.323086	0.578142	0.133738	0.279614	0.586648	0.240306	0.222886	0.536808	0.269774	0.172217	0.558009
0.325656	2.7373	17.2569	0.273341	1.82579	14.2818	0.309258	1.86698	15.9583	0.314054	2.17799	17.5621	0.457797	5.11499	26.6318	0.324785	4.69292	25.0909	0.37774	4.21147	26.6215	0.333518	2.89414	26.6046			0.342534	0.359784	0.297682	0.383704	0.361978	0.254318	0.417643	0.336866	0.245491	0.507892	0.297209	0.194899	0.0946596	0.293187	0.612153	0.118053	0.284982	0.596965	0.254877	0.231309	0.513814	0.234964	0.194784	0.570252
0.333389	2.64604	17.0376	0.298882	2.09789	15.8934	0.287686	2.14525	16.9778	0.321942	2.2892	17.1382	0.439485	4.69307	25.7397	0.31623	4.99004	26.8843	0.366132	3.43169	25.1804	0.416578	5.00586	28.0505			0.346752	0.358742	0.294506	0.407779	0.354199	0.238022	0.448751	0.337199	0.21405	0.507471	0.289988	0.202542	0.0901771	0.272108	0.637714	0.118832	0.302511	0.578656	0.238827	0.21309	0.548083	0.26964	0.204545	0.525815
0.303731	2.51575	15.4066	0.277002	1.90796	14.7085	0.315719	2.07591	17.1572	0.323462	2.43552	20.624	0.486228	5.40535	27.0604	0.385723	6.32331	30.6217	0.339082	3.2523	25.9434	0.397792	4.00957	27.1431			0.347557	0.33532	0.317124	0.404555	0.338611	0.256835	0.442458	0.323136	0.234406	0.511716	0.304414	0.18387	0.097189	0.302174	0.600637	0.13366	0.368567	0.497774	0.233535	0.242433	0.524032	0.261473	0.194269	0.544259
0.308446	2.4204	15.1393	0.267535	1.80843	16.2078	0.297739	2.07535	16.4209	0.323474	2.45032	16.9165	0.463484	4.75555	25.6624	0.424754	6.33958	30.397	0.354318	3.67805	27.8719	0.383997	3.59772	26.6008			0.340068	0.327966	0.331967	0.39066	0.367198	0.242141	0.434097	0.353098	0.212805	0.523857	0.272342	0.203801	0.0933991	0.276733	0.629868	0.143151	0.348041	0.508808	0.240576	0.249217	0.510207	0.25621	0.216774	0.527016
0.304227	2.36425	15.7162	0.254482	1.72	15.6669	0.304456	1.74158	15.5012	0.315846	2.1073	17.5311	0.360905	3.97199	24.1708	0.416531	4.92747	28.871	0.377018	3.39628	23.8328	0.27979	1.46309	22.8042			0.337303	0.341281	0.321415	0.362581	0.368581	0.268838	0.424555	0.33122	0.244224	0.488542	0.303699	0.207759	0.0767018	0.269616	0.653682	0.130841	0.302477	0.566682	0.240451	0.213778	0.545771	0.188918	0.188428	0.622654
0.323537	2.60941	17.0707	0.259394	1.86299	15.6905	0.346265	2.40543	17.0482	0.351706	2.60907	19.4923	0.359556	4.12774	24.2629	0.371798	5.54083	29.0541	0.324598	4.27288	30.8946	0.305181	1.76938	25.5547			0.344076	0.352584	0.30334	0.383229	0.385733	0.231037	0.479597	0.304805	0.215598	0.536154	0.283066	0.18078	0.0849952	0.254323	0.660682	0.126738	0.32473	0.548532	0.228935	0.286539	0.484526	0.201666	0.214908	0.583426
0.314733	2.45149	16.0629	0.258304	1.94115	15.0868	0.27362	1.57805	14.8304	0.320646	2.16902	17.285	0.403647	4.76129	25.3767	0.373073	4.57719	24.8405	0.427715	5.09093	28.7081	0.475612	5.16203	29.9913			0.342364	0.336	0.321636	0.380836	0.377148	0.242016	0.384688	0.362097	0.253215	0.51319	0.283036	0.203775	0.0906348	0.270083	0.639282	0.131631	0.253944	0.614425	0.265519	0.247263	0.487218	0.284385	0.222687	0.492928
0.299265	2.50133	16.3558	0.296125	1.96615	16.417	0.323855	2.4445	17.5499	0.317652	2.1126	19.0906	0.48537	5.50993	28.0767	0.338523	4.58597	26.2619	0.436558	5.24218	33.8445	0.352703	3.00987	26.8059			0.334354	0.348486	0.317161	0.407896	0.358083	0.234021	0.470127	0.325689	0.204184	0.49814	0.299931	0.201929	0.0986604	0.316375	0.584965	0.123863	0.297002	0.579135	0.257721	0.276579	0.4657	0.235555	0.177647	0.586798
0.306583	2.47372	16.9321	0.286534	1.84206	15.1343	0.342371	2.57265	19.076	0.312905	2.12598	17.375	0.377326	4.58576	25.9966	0.360819	4.84794	25.9391	0.349801	3.70606	28.4619	0.375713	2.51063	25.2029			0.333803	0.359113	0.307084	0.402002	0.343306	0.254692	0.485023	0.327232	0.187744	0.495204	0.303396	0.2014	0.0827077	0.286457	0.630836	0.126221	0.303636	0.570142	0.244186	0.252671	0.503143	0.232366	0.183997	0.583637
0.343737	2.9711	17.5609	0.291691	1.86013	15.524	0.293818	1.63348	15.1455	0.315164	1.88188	16.784	0.370665	3.83769	23.7428	0.375601	6.17513	30.1988	0.397383	4.70298	29.2112	0.385412	2.16125	25.2188			0.378862	0.331681	0.289457	0.397991	0.352608	0.249401	0.396742	0.372058	0.231199	0.482728	0.2994	0.217871	0.0787252	0.241881	0.679393	0.139785	0.345254	0.514962	0.24922	0.274715	0.476065	0.237847	0.182344	0.579809
0.3252	2.86398	16.4986	0.320812	2.28436	16.6028	0.285422	1.87567	16.4756	0.296335	1.69103	17.866	0.513289	4.88023	26.1167	0.408236	5.36505	26.7286	0.337601	2.99766	24.1951	0.449663	3.38065	26.4099			0.356975	0.338954	0.304071	0.447566	0.327349	0.225084	0.414569	0.360102	0.225329	0.462579	0.324469	0.212952	0.096191	0.274484	0.629325	0.141924	0.28448	0.573596	0.225561	0.219112	0.555327	0.261212	0.175746	0.563041
0.341727	2.82455	16.9137	0.275275	1.82408	14.3025	0.276458	1.73209	15.3221	0.331214	2.17432	17.6571	0.38175	4.34546	25.2214	0.396701	5.50945	26.6721	0.340877	3.34411	25.395	0.373401	2.91118	26.4447			0.359016	0.342989	0.297994	0.38541	0.365242	0.249349	0.404913	0.342608	0.252479	0.522184	0.268585	0.209231	0.0839301	0.270189	0.645881	0.130826	0.298638	0.570536	0.227594	0.223898	0.548509	0.243666	0.179151	0.577183
0.302765	2.39769	15.8703	0.258849	1.77572	15.171	0.299702	1.71911	14.9378	0.322422	2.64563	20.4177	0.398136	4.49113	26.0094	0.390967	5.7154	28.9211	0.359156	3.83183	25.0146	0.424434	3.22507	25.9973			0.337368	0.340794	0.321838	0.368876	0.374935	0.256189	0.422155	0.335172	0.242673	0.509719	0.307992	0.182289	0.0872623	0.28355	0.629188	0.137048	0.344402	0.51855	0.239752	0.238334	0.521914	0.255696	0.177956	0.566348
0.308818	2.36317	15.5981	0.28235	1.81561	16.124	0.318905	1.90614	15.3359	0.314733	2.26503	17.5427	0.436075	4.41572	25.066	0.29902	4.46586	25.6711	0.359451	3.51739	26.1223	0.404704	4.03735	26.6272			0.33363	0.336713	0.329657	0.366666	0.390163	0.243171	0.436023	0.328923	0.235054	0.49793	0.293607	0.208463	0.0904424	0.260603	0.648955	0.1176	0.289388	0.593012	0.230201	0.223493	0.546306	0.261925	0.190191	0.547884
0.30725	2.26334	15.91	0.284236	1.84055	15.9908	0.293365	1.88451	15.9839	0.32139	2.38189	18.4429	0.509086	5.83569	28.0827	0.373527	5.49446	26.8278	0.434766	5.09608	28.3604	0.394314	3.45231	26.5098			0.334517	0.336082	0.329401	0.386673	0.360585	0.252742	0.41515	0.35305	0.2318	0.525103	0.268799	0.206098	0.105233	0.315555	0.579212	0.128986	0.308702	0.562312	0.265943	0.238441	0.495616	0.251995	0.186962	0.561043
0.307992	2.51328	17.5272	0.271394	1.81793	15.7259	0.271896	1.65359	16.3316	0.332357	2.33978	16.8221	0.534272	5.65421	25.1736	0.357647	4.88672	24.4097	0.384548	3.94428	27.9466	0.353404	2.20915	25.7305			0.338648	0.349765	0.311588	0.388933	0.35385	0.257217	0.391162	0.363309	0.245529	0.523992	0.261759	0.214249	0.110751	0.263751	0.625499	0.126232	0.273076	0.600692	0.245844	0.240481	0.513675	0.231916	0.183109	0.584975
0.306281	2.28275	15.4762	0.288728	1.89899	15.7208	0.273676	1.57109	14.3834	0.333561	1.9929	17.1167	0.449721	5.23051	26.8317	0.431061	5.98545	28.913	0.369874	4.18553	30.2161	0.402678	3.71712	28.0824			0.34113	0.321932	0.336939	0.402317	0.346664	0.251019	0.38429	0.362021	0.253689	0.50833	0.27043	0.221239	0.0965819	0.30185	0.601568	0.140869	0.336908	0.522223	0.24091	0.267939	0.491151	0.253165	0.208903	0.537932
0.331262	2.86348	19.4574	0.307349	2.00535	15.8381	0.261394	1.52604	14.6755	0.347369	2.8104	18.3989	0.421523	4.40072	24.5174	0.367213	4.66643	26.4331	0.419657	4.58287	26.3736	0.333567	1.83451	22.8658			0.357237	0.357252	0.285511	0.411145	0.341006	0.24785	0.383843	0.351495	0.264662	0.547133	0.269084	0.183784	0.0886778	0.257845	0.653478	0.128111	0.293073	0.578815	0.261749	0.238824	0.499426	0.205034	0.186174	0.608792
0.323915	2.59572	16.4664	0.291529	2.24634	15.987	0.328739	2.39424	18.6652	0.288517	1.81277	16.0447	0.497048	5.20354	26.7623	0.353346	5.53046	28.0821	0.354219	4.2497	27.3405	0.392089	2.87512	26.4846			0.344931	0.341616	0.313453	0.412866	0.349953	0.23718	0.462188	0.345107	0.192706	0.457161	0.31905	0.223789	0.0981055	0.29552	0.606375	0.133378	0.321936	0.544687	0.23741	0.262342	0.500248	0.252988	0.1789	0.568112
0.330142	2.62437	16.3197	0.243565	1.61166	15.037	0.318667	2.01553	15.1234	0.31405	2.22246	18.2216	0.453552	4.33586	24.6577	0.346974	4.7203	24.1098	0.394044	3.73573	25.9841	0.274316	1.75463	23.2175			0.342081	0.337485	0.320434	0.344779	0.378253	0.276968	0.450076	0.308064	0.241861	0.50695	0.290755	0.202295	0.0946288	0.258351	0.64702	0.126153	0.269779	0.604067	0.248143	0.219133	0.532724	0.198666	0.190988	0.610346
0.327912	2.68802	16.3018	0.250602	1.58401	14.6473	0.29769	1.8901	15.8208	0.316556	2.44463	17.9033	0.52456	5.18464	26.3406	0.356721	4.65993	24.9899	0.395157	4.65425	27.0753	0.436105	5.58063	29.7973			0.349744	0.343516	0.30674	0.358279	0.371783	0.269937	0.421199	0.343346	0.235455	0.497027	0.296169	0.206804	0.0994551	0.289609	0.610935	0.127183	0.264859	0.607958	0.253609	0.232526	0.513864	0.276368	0.228376	0.495255
0.318963	2.77779	16.9341	0.268913	1.70618	15.5179	0.315107	2.24277	17.56	0.356025	2.63594	21.3426	0.455652	5.06019	26.8774	0.395971	5.66801	27.8366	0.375881	3.70063	28.5868	0.416426	3.3359	25.7529			0.354312	0.337302	0.308386	0.359641	0.37573	0.264629	0.439615	0.346408	0.213976	0.54911	0.263926	0.186964	0.0926399	0.292402	0.614958	0.137339	0.310409	0.552252	0.230762	0.256048	0.513191	0.265476	0.185966	0.548558
0.314668	2.42494	15.8758	0.301989	1.77956	14.6147	0.290128	1.78508	15.7846	0.316598	2.23092	17.154	0.443786	4.48125	25.5509	0.349998	5.03521	26.8737	0.387668	3.8018	26.2579	0.3486	2.40257	23.8181			0.335	0.330975	0.334025	0.398287	0.336133	0.26558	0.398817	0.354064	0.24712	0.510014	0.282766	0.20722	0.090657	0.268022	0.641321	0.123651	0.305994	0.570355	0.257129	0.228416	0.514456	0.23685	0.182334	0.580816
0.305653	2.52302	16.1938	0.279543	1.70288	14.4759	0.273721	1.64259	14.6539	0.329845	2.27437	17.6537	0.372113	4.1352	24.6716	0.33629	4.29322	25.7419	0.431451	5.29179	31.3771	0.364405	3.18382	27.0998			0.338371	0.343901	0.317728	0.380275	0.367692	0.252033	0.395869	0.353405	0.250726	0.517285	0.276813	0.205902	0.0742636	0.26532	0.660416	0.118196	0.285966	0.595838	0.267715	0.287238	0.445047	0.237468	0.200691	0.561841
0.326352	2.76927	17.2859	0.285063	1.74928	15.2502	0.312715	2.11883	17.4453	0.307701	2.0864	17.9024	0.473206	4.62421	26.0185	0.358356	5.61728	28.3885	0.389792	4.54437	30.5722	0.377753	3.32296	27.0966			0.355791	0.339659	0.30455	0.388117	0.366104	0.245778	0.43418	0.336273	0.229547	0.48629	0.309816	0.203893	0.0910653	0.270031	0.638904	0.130825	0.331915	0.53726	0.247337	0.274306	0.478357	0.243033	0.192431	0.564536
0.345498	2.87931	17.0577	0.263963	1.79597	15.8996	0.302545	1.9855	15.5147	0.323723	2.08789	17.2463	0.551523	5.2159	25.6701	0.348114	5.27158	25.5463	0.346125	4.29079	29.6577	0.349258	2.6806	26.7798			0.362261	0.343842	0.293897	0.362147	0.38161	0.256244	0.432442	0.324852	0.242705	0.487032	0.305879	0.207089	0.104015	0.269592	0.626393	0.129293	0.296254	0.574452	0.242771	0.275903	0.481326	0.233723	0.183688	0.582589
0.312605	2.70691	17.1682	0.278042	1.84368	14.7754	0.346938	2.43251	16.6453	0.313191	1.73092	15.3561	0.380764	4.53273	25.0828	0.346682	5.16174	26.3682	0.388254	4.98625	36.3584	0.370382	2.5509	24.2799			0.350398	0.347864	0.301738	0.408853	0.346434	0.244713	0.477086	0.31944	0.203475	0.486631	0.284207	0.229162	0.0850947	0.278486	0.636419	0.123092	0.288418	0.58849	0.247288	0.329816	0.422897	0.242493	0.16764	0.589867
0.328086	2.77036	17.5308	0.292361	1.71252	14.5387	0.315956	2.06189	16.6172	0.336136	2.51399	19.3074	0.408087	4.61883	25.7232	0.392436	5.67966	27.5837	0.415699	5.50833	30.8163	0.351296	2.1668	23.1708			0.353385	0.336763	0.309852	0.379135	0.368813	0.252052	0.428161	0.338906	0.232933	0.526183	0.271805	0.202012	0.0851136	0.274154	0.640732	0.134018	0.309762	0.556221	0.269797	0.277713	0.45249	0.218266	0.188591	0.593142
0.32343	2.56665	16.5167	0.280878	1.90713	14.8176	0.297919	1.94829	15.4818	0.332895	2.46946	20.3039	0.435533	4.76364	26.5538	0.34801	4.82212	25.4477	0.41325	4.7103	30.2948	0.388379	2.65232	25.3484			0.346743	0.339593	0.313664	0.394699	0.348	0.257301	0.429317	0.349108	0.221576	0.513211	0.290291	0.196498	0.0890303	0.277456	0.633514	0.121398	0.283559	0.595043	0.246512	0.294636	0.458852	0.25571	0.172814	0.571475
0.30615	2.43385	16.0186	0.296244	1.96816	15.7562	0.298728	1.90734	14.475	0.308155	1.97508	16.4289	0.444808	4.18575	22.8998	0.390473	5.43574	28.0274	0.362377	3.6325	24.9832	0.44397	7.17286	35.5043			0.333205	0.347846	0.318949	0.397551	0.353192	0.249257	0.427337	0.326703	0.24596	0.484648	0.29844	0.216912	0.0876291	0.227855	0.684516	0.132931	0.310995	0.556074	0.239096	0.225323	0.53558	0.281309	0.255343	0.463348
0.315823	2.53118	16.0355	0.264504	1.83067	15.8512	0.302449	2.22248	18.2216	0.321144	2.2043	18.9712	0.457704	5.02286	26.7568	0.323941	4.63765	25.7148	0.363128	3.31784	26.2521	0.354945	1.80073	23.3501			0.348275	0.331654	0.320071	0.385189	0.37545	0.23936	0.446821	0.331626	0.221553	0.504596	0.293513	0.201891	0.0916323	0.286906	0.621462	0.119678	0.290814	0.589508	0.237351	0.233871	0.528778	0.22404	0.162166	0.613793
0.332323	2.82458	18.112	0.267805	1.98029	16.0075	0.33248	2.27582	16.6952	0.307912	2.41744	19.0193	0.390113	4.61686	25.7233	0.382125	4.68131	25.9288	0.377284	3.91567	25.3373	0.394921	3.84085	26.3609			0.363559	0.347552	0.288889	0.388677	0.377194	0.234129	0.460163	0.332457	0.20738	0.498567	0.31649	0.184943	0.0903442	0.276919	0.632736	0.128303	0.290832	0.580865	0.243548	0.234274	0.522179	0.258016	0.195633	0.546351
0.327323	2.79055	17.3208	0.288443	1.84617	15.2195	0.298941	1.81268	14.3108	0.33132	2.31834	17.1781	0.456894	4.93264	26.1801	0.397062	4.90015	26.4704	0.416241	4.96895	28.4597	0.361161	3.13846	27.634			0.348319	0.351237	0.300444	0.402954	0.347221	0.249825	0.416303	0.330484	0.253212	0.511095	0.283127	0.205778	0.0895078	0.284311	0.626182	0.136205	0.284198	0.579597	0.256067	0.265054	0.478879	0.235141	0.204085	0.560774
0.353027	3.04948	17.1288	0.272739	1.72693	15.4615	0.351045	2.68304	19.5841	0.296094	1.70422	16.3675	0.466865	5.15176	26.8139	0.35004	5.44612	28.1506	0.375467	4.02582	29.709	0.38765	3.6994	25.8645			0.384372	0.31959	0.296039	0.386922	0.3419	0.271178	0.488201	0.325693	0.186106	0.465241	0.310501	0.224258	0.0963271	0.290965	0.612708	0.128007	0.322184	0.549809	0.237484	0.255435	0.507081	0.245337	0.198743	0.555921
0.310998	2.3688	15.8595	0.300042	1.98664	16.0403	0.309651	1.97243	16.2415	0.312043	1.70257	15.6267	0.370164	4.61181	25.1932	0.346451	4.92112	25.6889	0.377141	4.24038	27.4376	0.370066	3.06285	26.0084			0.339249	0.334308	0.326443	0.402055	0.354481	0.243464	0.424217	0.344838	0.230945	0.483521	0.282875	0.233604	0.0855701	0.27763	0.6368	0.129241	0.301239	0.569521	0.268652	0.229826	0.501523	0.255537	0.188627	0.555836
0.322256	2.89195	17.5059	0.324014	2.36233	17.859	0.308967	2.0551	17.0169	0.339248	2.3093	16.6498	0.440485	5.3407	28.2649	0.397721	5.93004	27.7827	0.363564	2.92294	25.2297	0.316596	2.27522	24.8551			0.362697	0.335432	0.30187	0.440626	0.343096	0.216278	0.435298	0.340555	0.224146	0.518158	0.272602	0.20924	0.0920324	0.307228	0.600739	0.140142	0.307991	0.551867	0.226642	0.223103	0.550255	0.205979	0.188432	0.605589
0.308139	2.13019	15.0829	0.266356	1.67946	13.9628	0.300086	1.61808	15.6507	0.314464	2.12644	16.2665	0.472714	5.2733	27.7558	0.33216	5.02764	26.9354	0.361886	3.90132	28.7198	0.354289	2.13042	22.9666			0.32968	0.325525	0.344796	0.387035	0.352704	0.260261	0.403073	0.348624	0.248302	0.493752	0.290482	0.215766	0.0956321	0.303984	0.600384	0.131075	0.274272	0.594652	0.240174	0.265775	0.494051	0.224263	0.173424	0.602314
0.317393	2.67359	16.3514	0.243588	1.62898	14.2797	0.334487	2.41132	16.6716	0.324837	2.16712	19.698	0.427595	4.83918	25.4064	0.398623	4.90736	26.413	0.351831	4.48318	31.0198	0.414422	3.17602	26.2413			0.360829	0.33118	0.307991	0.360442	0.375917	0.263641	0.475414	0.320936	0.20365	0.508385	0.30694	0.184674	0.0915395	0.270818	0.637643	0.131764	0.277314	0.590923	0.242742	0.287178	0.470081	0.244599	0.187206	0.568195
0.314941	2.40377	15.3108	0.28616	1.90525	15.7421	0.302164	2.02491	14.7992	0.309975	1.9763	15.9679	0.466102	5.28725	26.7935	0.374226	4.69644	25.6266	0.341069	3.70537	25.9317	0.356597	2.49501	24.4597			0.344678	0.325054	0.330268	0.38869	0.363785	0.247525	0.42437	0.341517	0.234113	0.471767	0.305822	0.222411	0.0964453	0.294688	0.608867	0.125601	0.271258	0.60314	0.230478	0.233173	0.536349	0.222118	0.180975	0.596907
0.315845	2.66277	16.8252	0.274198	1.99941	16.2684	0.323743	2.02052	14.7171	0.343165	2.79053	19.3007	0.447625	5.00001	25.7065	0.363632	4.48884	23.6133	0.362111	4.00737	27.2438	0.44762	6.612	32.9834			0.346943	0.347025	0.306032	0.402752	0.361286	0.235962	0.448306	0.305893	0.245801	0.540109	0.279873	0.180019	0.0930603	0.275966	0.630973	0.128832	0.252881	0.618288	0.241833	0.241929	0.516238	0.281568	0.252095	0.466337
0.299836	2.42784	15.5073	0.285194	1.72922	15.2134	0.283419	1.7316	14.7475	0.33944	2.27928	16.7158	0.547207	5.3977	26.6118	0.405466	4.95408	28.192	0.343499	3.59065	26.406	0.392347	3.65909	27.1567			0.330031	0.34041	0.329559	0.399931	0.35208	0.247989	0.410888	0.348143	0.240969	0.505387	0.283357	0.211256	0.101148	0.289795	0.609057	0.129164	0.291992	0.578844	0.229244	0.241655	0.529101	0.257415	0.202557	0.540028
0.315323	2.62006	16.9074	0.316828	2.09622	16.8376	0.313383	2.21875	17.257	0.296827	1.6634	15.6898	0.38909	4.04667	23.9358	0.354369	4.83662	24.9184	0.390341	3.94041	27.6202	0.433026	4.52947	27.7339			0.346528	0.355632	0.29784	0.434946	0.32551	0.239543	0.451254	0.324545	0.224201	0.484482	0.2918	0.223717	0.081879	0.249735	0.668386	0.13313	0.277249	0.589621	0.244569	0.232986	0.522445	0.26836	0.175015	0.556625
0.308354	2.34335	15.2955	0.284075	1.78411	14.7786	0.315953	1.80448	14.083	0.32292	2.28292	16.8191	0.412382	4.80123	25.7433	0.350255	5.28472	28.8948	0.349225	4.10814	28.8694	0.394217	2.78875	26.156			0.334823	0.327887	0.33729	0.406689	0.340956	0.252355	0.434087	0.31012	0.255793	0.505708	0.29522	0.199072	0.0897177	0.278986	0.631296	0.12278	0.329198	0.548022	0.243982	0.262315	0.493703	0.242879	0.177538	0.579583
0.270654	2.25646	15.6469	0.271937	1.70389	14.901	0.314241	1.9943	14.9061	0.291924	1.60912	16.2275	0.44286	4.35976	24.2753	0.433311	5.73693	29.9395	0.35657	3.72662	26.3503	0.366427	3.16244	26.3653			0.320858	0.349191	0.329951	0.378196	0.374764	0.24704	0.447401	0.318387	0.234212	0.461445	0.309212	0.229343	0.0858376	0.251242	0.66292	0.140765	0.337213	0.522022	0.233737	0.253785	0.512477	0.248893	0.204322	0.546785
0.292814	2.39334	17.134	0.28406	1.88954	15.4896	0.308622	2.10316	15.7817	0.308891	1.91345	17.0716	0.451185	4.93814	25.3546	0.382936	5.92281	29.8763	0.331625	3.31671	25.9432	0.429392	3.81609	24.9529			0.319601	0.36592	0.314479	0.395827	0.362237	0.241937	0.452745	0.302568	0.244686	0.481134	0.310841	0.208025	0.0932624	0.287341	0.619396	0.124599	0.349431	0.52597	0.233486	0.245192	0.521322	0.275332	0.177256	0.547412
0.333249	2.58871	16.8333	0.292801	2.02598	16.2327	0.295604	1.92347	15.9499	0.341057	2.24656	19.1374	0.471512	5.08257	25.6452	0.400299	4.82596	27.2178	0.406159	3.88463	25.2109	0.348944	2.39659	26.7087			0.35885	0.341255	0.299895	0.423788	0.347189	0.229022	0.419365	0.353037	0.227599	0.510722	0.290595	0.198683	0.0975533	0.282463	0.619984	0.134396	0.286748	0.578857	0.260373	0.218481	0.521146	0.214916	0.223352	0.561731
0.307105	2.60002	16.5976	0.290562	2.0516	17.0531	0.271148	1.54209	13.4964	0.350826	2.80371	20.6065	0.514411	4.77574	24.8071	0.344936	4.79901	25.7714	0.377374	3.45187	27.2021	0.381644	2.4947	24.6235			0.340279	0.348714	0.311007	0.40591	0.36068	0.233409	0.402136	0.341225	0.256638	0.539941	0.292853	0.167206	0.0979345	0.254361	0.647704	0.123002	0.297011	0.579987	0.238299	0.235483	0.526218	0.242638	0.165724	0.591638
0.318257	2.80519	16.666	0.294366	1.98527	17.0723	0.312737	1.94393	15.3769	0.317072	2.03308	18.6626	0.554455	5.94515	29.0421	0.371201	4.98927	26.7275	0.399455	4.20656	26.0896	0.375857	3.63358	25.8225			0.358576	0.331724	0.3097	0.405355	0.353414	0.241232	0.456751	0.324178	0.219071	0.488821	0.320435	0.190744	0.107994	0.328102	0.563903	0.13124	0.28864	0.58012	0.257329	0.230646	0.512025	0.248892	0.199487	0.551621
0.320567	2.7648	17.5442	0.247473	1.58822	14.0206	0.302957	2.04194	16.5454	0.33903	2.45476	19.6472	0.471533	4.70656	26.5116	0.343586	4.86642	25.9832	0.351254	3.9321	28.9727	0.319047	1.9518	22.8319			0.356932	0.341733	0.301335	0.358277	0.361657	0.280066	0.439665	0.328912	0.231423	0.541164	0.26794	0.190896	0.0929448	0.278505	0.628551	0.127355	0.2896	0.583045	0.232112	0.262476	0.505412	0.202455	0.188291	0.609254
0.321698	2.5892	16.1018	0.25229	1.57773	13.8703	0.315661	2.35495	18.3431	0.303064	2.19876	18.7263	0.393191	4.00768	24.1275	0.357569	5.29491	27.3309	0.349663	3.80517	26.4164	0.390758	3.19856	23.8759			0.352756	0.334825	0.312419	0.366249	0.360258	0.273493	0.455896	0.333346	0.210758	0.49571	0.32809	0.1762	0.0839953	0.242386	0.673619	0.127148	0.311631	0.561221	0.23506	0.254295	0.510645	0.252067	0.162779	0.585154
0.343226	2.88934	16.7967	0.282334	1.92045	15.5812	0.306465	2.07051	16.5111	0.319512	2.32447	18.5584	0.41347	4.21169	24.1134	0.399392	6.11734	28.6094	0.377555	3.54104	25.9241	0.378894	2.93396	26.9178			0.364067	0.335711	0.300222	0.391368	0.359962	0.248671	0.450023	0.33155	0.218427	0.516531	0.286892	0.196577	0.08312	0.250539	0.666341	0.139392	0.334999	0.525609	0.235484	0.229615	0.534901	0.237863	0.216309	0.545828
0.294344	2.45997	16.179	0.248519	1.75454	15.696	0.314664	1.93845	17.0286	0.329143	2.06703	17.0208	0.399343	4.55453	25.4939	0.330791	3.90304	23.0328	0.364595	3.90272	29.7616	0.376589	3.06556	25.2299			0.339552	0.346127	0.314321	0.368469	0.386222	0.245309	0.435939	0.336516	0.227545	0.516547	0.274917	0.208535	0.0881248	0.265938	0.645937	0.122425	0.239333	0.638242	0.238689	0.260538	0.500773	0.248232	0.161321	0.590448
0.307242	2.33828	15.9224	0.251534	1.78063	15.1285	0.342605	2.69185	18.8912	0.315632	2.14458	16.7984	0.419787	4.67065	26.3339	0.37665	5.89352	29.7354	0.319683	2.71759	25.216	0.337169	2.54717	23.3617			0.33428	0.33838	0.32734	0.361736	0.38787	0.250394	0.492223	0.307404	0.200373	0.505154	0.286372	0.208475	0.0954782	0.267764	0.636758	0.139194	0.330131	0.530675	0.213823	0.239493	0.546683	0.236402	0.17491	0.588688
0.326843	2.55991	16.2535	0.276135	1.84893	15.0809	0.319144	1.93355	15.1049	0.319541	2.37417	17.1955	0.454301	4.95698	26.2691	0.36027	5.13816	27.4649	0.367748	4.43204	29.569	0.428134	4.42948	30.4371			0.351651	0.334382	0.313968	0.396	0.348313	0.255687	0.438796	0.325485	0.23572	0.514627	0.290988	0.194385	0.0929633	0.282938	0.624099	0.122473	0.315383	0.562144	0.247382	0.272901	0.479718	0.271538	0.209233	0.519228
0.321581	2.59281	16.4638	0.290651	2.08607	16.0613	0.293886	1.86133	15.7866	0.329428	2.48502	18.9114	0.479526	5.67533	27.7153	0.35898	5.09864	27.2452	0.363863	4.81666	29.312	0.424369	3.94807	25.5373			0.355219	0.330615	0.314166	0.400937	0.357294	0.241769	0.43096	0.333206	0.235834	0.505692	0.297066	0.197243	0.10062	0.306962	0.592418	0.13297	0.312324	0.554706	0.256959	0.274188	0.468853	0.275772	0.174507	0.549721
0.324525	2.77521	17.2206	0.289166	1.86011	15.1118	0.314758	2.15799	18.3941	0.333751	2.1816	17.6712	0.410154	4.42294	24.7524	0.406302	5.65056	27.0844	0.342466	3.6945	26.8191	0.351675	2.61786	26.1788			0.352934	0.344619	0.302447	0.397522	0.351485	0.250992	0.440744	0.346311	0.212944	0.517729	0.272123	0.210148	0.0850802	0.260481	0.654439	0.140379	0.298308	0.561312	0.230493	0.25278	0.516727	0.237568	0.194841	0.567591
0.341552	2.95805	17.638	0.268214	1.87022	15.3232	0.338804	2.51626	16.4143	0.293898	1.806	16.6451	0.455784	5.32923	27.2507	0.360872	5.09912	25.6984	0.391116	4.99296	34.1863	0.380109	3.39882	26.3754			0.366803	0.339841	0.293355	0.39924	0.355595	0.245165	0.473571	0.304188	0.222241	0.472221	0.303576	0.224203	0.0964987	0.295417	0.608084	0.129028	0.31044	0.560533	0.250413	0.294809	0.454778	0.243413	0.190961	0.565626
0.325751	2.64381	16.5564	0.294023	2.11086	16.4954	0.333521	2.25598	17.2966	0.288079	1.54851	16.4367	0.529989	5.00743	26.8673	0.420999	5.24912	25.0347	0.431782	5.87558	35.0859	0.384524	2.48395	25.5934			0.353908	0.337204	0.308887	0.420479	0.353125	0.226396	0.46262	0.332741	0.20464	0.427857	0.351638	0.220506	0.0991668	0.278745	0.622088	0.138209	0.282676	0.579115	0.25889	0.306286	0.434824	0.227588	0.184286	0.588126
0.328205	2.9744	17.5243	0.296833	1.81351	16.4226	0.33844	2.65366	18.9872	0.320692	2.48025	18.9528	0.459807	5.00354	25.7884	0.351048	5.79079	28.8569	0.382698	4.17961	29.9359	0.305075	1.80447	24.3358			0.363682	0.341124	0.295194	0.396007	0.355279	0.248714	0.484631	0.317796	0.197573	0.514213	0.294419	0.191368	0.0872001	0.287157	0.625643	0.135215	0.316109	0.548676	0.253837	0.252749	0.493414	0.207512	0.206021	0.586467
0.299241	2.48719	16.6077	0.272714	1.91732	14.9672	0.303249	1.78638	16.6579	0.32175	2.08884	17.4358	0.406714	4.11994	24.4757	0.350061	5.09926	27.2997	0.446503	5.65252	33.9103	0.394172	3.78966	26.6905			0.346003	0.342983	0.311014	0.412814	0.333922	0.253264	0.420696	0.349211	0.230093	0.50079	0.293895	0.205315	0.0812702	0.263023	0.655707	0.127188	0.321075	0.551737	0.277647	0.286505	0.435848	0.268372	0.194148	0.53748
0.314726	2.64149	17.0324	0.298501	2.04081	15.3314	0.296489	2.14434	15.9869	0.347727	2.6097	20.2581	0.542218	5.52922	26.9353	0.367768	5.35937	27.1308	0.417565	5.64986	34.4774	0.326764	2.17558	23.7397			0.344536	0.347396	0.308068	0.416026	0.331936	0.252038	0.433391	0.345683	0.220926	0.545186	0.272001	0.182813	0.104813	0.296367	0.59882	0.136967	0.294411	0.568622	0.267795	0.309108	0.423097	0.213879	0.185885	0.600236
0.297373	2.28255	15.2201	0.275536	1.87602	14.7574	0.31023	1.98209	14.3548	0.310202	2.04915	17.998	0.403593	4.21864	24.0393	0.350178	4.80428	26.8222	0.39549	4.8812	31.8824	0.304884	2.02004	23.6634			0.329606	0.330422	0.339973	0.393955	0.349747	0.256299	0.433869	0.339698	0.226434	0.501001	0.297451	0.201548	0.0826296	0.262855	0.654516	0.123925	0.29556	0.580515	0.257832	0.290287	0.45188	0.209225	0.202481	0.588294
0.319971	2.75964	17.4118	0.288471	2.07362	16.3675	0.301062	2.1206	17.5247	0.350456	2.5943	19.3501	0.477678	4.89997	25.9912	0.325323	4.5945	25.6617	0.408865	4.28911	28.5999	0.386798	2.64152	26.1931			0.345557	0.350882	0.303561	0.431871	0.335113	0.233017	0.441205	0.337334	0.22146	0.534348	0.267674	0.197978	0.0967524	0.270494	0.632753	0.120695	0.285352	0.593954	0.258501	0.254775	0.486724	0.233016	0.188052	0.578932
0.323836	2.65511	16.2431	0.274194	1.71789	14.7469	0.258549	1.29413	13.7179	0.313871	2.09968	17.291	0.500071	5.0739	27.2178	0.39106	6.70178	33.615	0.377644	3.85969	26.1292	0.304869	1.81539	22.905			0.354592	0.335112	0.310296	0.380766	0.357937	0.261296	0.357397	0.370152	0.272451	0.510902	0.277665	0.211433	0.0943007	0.297726	0.607973	0.13575	0.389705	0.474545	0.244475	0.224614	0.53091	0.193265	0.209403	0.597332
0.317873	2.61716	16.3547	0.273392	1.84257	14.8796	0.293595	1.90999	17.8761	0.324237	2.08143	17.3456	0.418781	4.70625	25.6876	0.346289	4.98134	26.6089	0.361032	4.06004	27.156	0.390311	3.67062	25.9986			0.353925	0.332951	0.313124	0.381139	0.350253	0.268608	0.416351	0.35405	0.229599	0.520572	0.273122	0.206306	0.0878965	0.270569	0.641534	0.124051	0.307882	0.568067	0.248249	0.249717	0.502034	0.265744	0.182987	0.55127
0.302258	2.50599	16.4418	0.230364	1.56315	14.2473	0.305317	1.78374	14.5824	0.308103	2.00224	16.9637	0.466346	4.86829	25.1531	0.373629	5.17557	26.6517	0.341572	3.44824	25.2396	0.356864	2.6399	26.6498			0.33126	0.347125	0.321616	0.33883	0.396241	0.264929	0.433479	0.323943	0.242578	0.50293	0.275714	0.221356	0.0940779	0.268991	0.636931	0.139696	0.280504	0.5798	0.224025	0.234936	0.541039	0.238055	0.183288	0.578657
0.291549	2.29333	15.8961	0.279388	1.7878	14.6602	0.29699	1.74706	15.0953	0.326359	2.01163	16.9707	0.525974	5.44562	26.9297	0.394185	6.25756	30.6613	0.417169	5.7731	30.8747	0.403838	4.09063	28.4539			0.323003	0.347585	0.329412	0.382232	0.358404	0.259365	0.398522	0.356717	0.244761	0.499404	0.298819	0.201777	0.103782	0.288933	0.607285	0.135107	0.3641	0.500793	0.274205	0.286834	0.438961	0.25614	0.208156	0.535704
0.324013	2.70538	16.7446	0.295182	1.8323	14.6739	0.308169	1.91577	15.2391	0.310551	2.14485	20.1697	0.574148	6.32025	27.9007	0.379946	4.95577	26.3238	0.45826	5.71655	30.9263	0.417358	3.63284	25.7105			0.357548	0.341338	0.301114	0.402494	0.340322	0.257184	0.436019	0.31953	0.244451	0.496023	0.303197	0.20078	0.114012	0.315423	0.570565	0.135235	0.293245	0.571521	0.260426	0.275538	0.464035	0.266852	0.176982	0.556165
0.334074	2.96296	17.5745	0.266756	1.755	14.4668	0.321105	2.03088	15.9691	0.303715	1.89577	17.4305	0.488202	5.18446	25.7965	0.393079	4.71924	24.0267	0.352728	3.95243	29.8535	0.405327	3.32103	26.7822			0.36692	0.33586	0.29722	0.374179	0.364199	0.261623	0.43846	0.331023	0.230517	0.466729	0.324681	0.20859	0.0969919	0.277988	0.62502	0.130526	0.259764	0.60971	0.238325	0.27713	0.484545	0.251703	0.202702	0.545595
0.328411	2.82879	17.4798	0.293175	1.87655	14.7059	0.367811	3.04846	20.6339	0.331236	2.30099	17.6191	0.453469	5.1016	26.0127	0.366776	5.17464	25.9147	0.355041	3.82406	27.5527	0.415082	4.50439	27.3443			0.360001	0.33544	0.304559	0.409847	0.331543	0.258611	0.515041	0.301002	0.183957	0.501166	0.297664	0.20117	0.0944476	0.28818	0.617373	0.132642	0.288493	0.578865	0.239122	0.278505	0.482373	0.275044	0.177185	0.547772
0.319514	2.68255	16.9463	0.28057	1.9124	15.5203	0.344942	2.57926	17.4101	0.311787	2.05348	16.5056	0.412066	4.85059	26.977	0.318189	4.17638	24.4865	0.401697	3.83876	25.3756	0.450247	4.03744	27.5391			0.351578	0.343315	0.305108	0.392749	0.351351	0.2559	0.47884	0.3102	0.21096	0.479931	0.297967	0.222102	0.084463	0.301677	0.61386	0.110251	0.269507	0.620242	0.251393	0.223712	0.524895	0.27601	0.180606	0.543384
0.324463	2.70267	16.6711	0.275798	1.60768	14.5124	0.316028	1.99938	16.5738	0.32246	2.05179	18.0058	0.439725	4.81578	26.5248	0.401343	5.68215	26.2698	0.391535	4.23019	26.3004	0.380243	2.84098	24.3436			0.351458	0.334801	0.313741	0.370762	0.356075	0.273163	0.446606	0.320907	0.232487	0.490943	0.312532	0.196525	0.0927651	0.275815	0.631419	0.147809	0.285603	0.566589	0.252515	0.225633	0.521851	0.252974	0.166089	0.580937
0.327178	2.63079	16.7243	0.276164	1.9531	15.6661	0.331547	2.2647	16.1638	0.347134	2.49612	18.9507	0.450059	4.7596	24.5965	0.357161	4.67691	24.6912	0.348215	4.85208	31.0034	0.389198	3.04519	26.0861			0.356874	0.341135	0.301991	0.389307	0.363418	0.247275	0.465066	0.316851	0.218083	0.51332	0.294211	0.192469	0.0914975	0.262378	0.646125	0.121476	0.258017	0.620507	0.234601	0.29365	0.471749	0.241749	0.211692	0.546559
0.329579	2.71438	16.2192	0.289145	2.04144	17.3313	0.318045	2.15244	16.3662	0.305296	1.90901	17.5955	0.463434	4.69298	25.6701	0.395526	4.89186	24.3376	0.365788	4.50691	30.9613	0.397558	3.00872	26.466			0.369817	0.323609	0.306574	0.402798	0.372438	0.224765	0.457982	0.31607	0.225947	0.481284	0.309509	0.209207	0.0880408	0.277467	0.634492	0.136205	0.249288	0.614507	0.252164	0.261693	0.486143	0.260502	0.171333	0.568165
0.290272	2.1586	15.5434	0.282731	1.8435	15.6608	0.282182	1.77087	14.8934	0.320494	2.1273	17.0339	0.398748	4.62893	25.6664	0.357075	4.50981	26.0329	0.452188	5.98559	32.4086	0.365371	2.49781	25.6269			0.325588	0.335168	0.339244	0.389058	0.356922	0.25402	0.410277	0.352702	0.237021	0.503002	0.29215	0.204848	0.0851362	0.283245	0.631618	0.119513	0.301257	0.57923	0.263351	0.286042	0.450607	0.231059	0.197325	0.571616
0.332679	2.4372	15.9661	0.301787	2.16916	15.1606	0.317246	2.2137	15.2851	0.337227	2.3521	17.4704	0.456804	4.71667	25.2762	0.321992	5.3468	27.1653	0.379279	3.91083	24.6962	0.412957	2.84352	24.7004			0.342164	0.333674	0.324162	0.436366	0.32131	0.242323	0.450798	0.313967	0.235236	0.53421	0.278023	0.187767	0.095259	0.271963	0.632778	0.124551	0.31823	0.557219	0.251793	0.20763	0.540577	0.257329	0.175607	0.567064
0.324414	2.48916	17.3544	0.282585	1.92015	15.6584	0.310176	2.05321	17.0996	0.336761	2.42239	19.1143	0.382312	4.34202	24.7252	0.364747	5.4203	26.398	0.313975	3.46452	27.9887	0.303025	2.33458	26.0223			0.342273	0.360052	0.297675	0.400946	0.354694	0.244361	0.429156	0.33988	0.230964	0.537784	0.27206	0.190156	0.084703	0.267331	0.647966	0.138532	0.304568	0.5569	0.225543	0.264106	0.510352	0.214102	0.201298	0.5846
0.304058	2.40619	15.9322	0.272447	1.91292	16.3666	0.332849	2.21455	18.0692	0.312676	1.84801	15.3952	0.419114	4.86336	25.3836	0.365763	5.07378	26.6955	0.370391	3.72995	25.828	0.28087	1.55014	23.7471			0.338456	0.350555	0.310989	0.399667	0.35173	0.248603	0.461695	0.324225	0.21408	0.472285	0.302805	0.22491	0.0875927	0.290536	0.621871	0.134604	0.280938	0.584458	0.231936	0.241795	0.526269	0.171526	0.211678	0.616796
0.334643	2.90826	17.4555	0.248265	1.78556	15.6456	0.275358	1.71583	15.0138	0.294152	2.16001	16.9901	0.501546	4.8447	24.155	0.321858	4.20521	27.8311	0.348868	5.23839	35.114	0.398339	3.2442	28.6022			0.362112	0.338769	0.299119	0.370017	0.375161	0.254821	0.390914	0.357762	0.251324	0.475882	0.312815	0.211303	0.0997893	0.241266	0.658945	0.117095	0.297241	0.585664	0.251287	0.30725	0.441464	0.259105	0.177732	0.563162
0.315195	2.60488	16.8678	0.256552	1.64639	15.5803	0.284711	1.92229	15.1004	0.314302	2.34792	17.5081	0.426385	4.37178	24.2179	0.337241	4.94959	26.7909	0.393548	4.5266	27.7835	0.371095	5.58053	33.5053			0.349835	0.344445	0.30572	0.352904	0.400761	0.246335	0.42489	0.331071	0.244039	0.496793	0.306254	0.196953	0.0901945	0.248481	0.661325	0.126283	0.295889	0.577828	0.250832	0.254343	0.494826	0.262932	0.238711	0.498357
0.318686	2.60736	16.4223	0.268193	1.76568	15.1435	0.317377	2.24125	17.064	0.32832	2.21173	17.8063	0.529492	6.08938	28.9012	0.337457	5.09621	26.825	0.377436	3.72117	26.2633	0.372546	2.76619	24.8841			0.354082	0.336562	0.309356	0.393131	0.343022	0.263847	0.452239	0.340275	0.207485	0.504196	0.291973	0.203831	0.107555	0.309991	0.582454	0.124162	0.306067	0.569771	0.239842	0.239487	0.520671	0.236878	0.165589	0.597533
0.320062	2.47468	15.6442	0.276636	2.00984	17.6843	0.29145	1.8847	15.7223	0.340473	2.25113	18.2752	0.488081	5.16395	26.8394	0.367926	4.83846	26.6409	0.396165	4.27551	26.5344	0.380365	2.89719	24.764			0.353283	0.323806	0.322911	0.403517	0.374338	0.222145	0.420698	0.342067	0.237235	0.520218	0.276972	0.20281	0.0927107	0.295947	0.611342	0.123047	0.295693	0.58126	0.238593	0.231633	0.529774	0.232658	0.191326	0.576016
0.324076	2.57418	15.7378	0.287523	1.94561	16.2934	0.289637	1.82094	15.2371	0.332336	2.41045	19.3886	0.472116	4.65245	25.0595	0.41368	4.82152	24.7646	0.43202	5.16224	31.3382	0.333808	2.44889	24.8037			0.352751	0.333125	0.314124	0.394497	0.36595	0.239553	0.425653	0.351643	0.222705	0.510341	0.302445	0.187214	0.0936057	0.264196	0.642198	0.128395	0.269363	0.602242	0.260666	0.289069	0.450265	0.224697	0.189296	0.586006
0.329727	2.67871	17.5638	0.263505	1.71981	14.3706	0.289186	1.84537	16.7894	0.34641	2.92171	20.9767	0.42434	4.43178	25.5785	0.356804	5.05848	27.3268	0.420104	4.37573	27.6839	0.411851	3.37271	26.4958			0.349189	0.357843	0.292969	0.36641	0.377828	0.255762	0.414054	0.347769	0.238177	0.534998	0.290668	0.174334	0.086032	0.26949	0.644478	0.120465	0.320988	0.558547	0.267837	0.263548	0.468615	0.258335	0.16842	0.573245
0.298597	2.33481	15.8244	0.271951	1.71189	14.6251	0.333272	2.0528	15.4293	0.331282	2.12345	16.6648	0.416886	4.3178	25.2967	0.352887	4.07728	24.4276	0.416572	4.84383	28.2982	0.337718	2.10134	23.0961			0.331047	0.340183	0.32877	0.38183	0.345733	0.272438	0.463973	0.301777	0.23425	0.504173	0.282768	0.213059	0.0858393	0.26778	0.646381	0.121972	0.275348	0.60268	0.273567	0.242792	0.483641	0.216286	0.206325	0.577388
0.333828	2.80492	17.0558	0.289564	2.23238	16.6295	0.319484	2.00783	15.7729	0.349439	2.32198	17.5827	0.453245	4.5836	24.896	0.3827	4.93859	25.1643	0.356477	3.27709	25.9648	0.379907	3.0265	25.7862			0.354704	0.336427	0.308869	0.422261	0.345101	0.232638	0.431943	0.336437	0.231621	0.52331	0.27366	0.20303	0.0908236	0.254124	0.655053	0.13082	0.286215	0.582965	0.231105	0.23694	0.531955	0.240609	0.185446	0.573945
0.332823	2.97059	17.9755	0.303292	2.21764	16.2774	0.300842	1.81211	15.9532	0.341456	2.59626	20.1486	0.430474	4.6949	25.4211	0.377383	5.04685	26.5245	0.400049	4.17416	27.6768	0.374899	3.68052	29.7783			0.368181	0.346687	0.285132	0.441112	0.322329	0.236559	0.427087	0.335997	0.236916	0.526674	0.282697	0.190629	0.0936565	0.27081	0.635533	0.133866	0.28789	0.578245	0.243011	0.237187	0.519802	0.250841	0.21662	0.532539
0.334443	2.65521	16.3501	0.256846	1.6621	15.0916	0.316589	2.23612	15.1384	0.329534	2.21195	18.3593	0.435317	4.31009	24.7115	0.38287	4.93332	26.182	0.389538	3.96226	26.3295	0.389912	2.96508	25.6628			0.35072	0.337971	0.31131	0.385505	0.349491	0.265004	0.456416	0.326185	0.217399	0.513073	0.294043	0.192884	0.0845212	0.267603	0.647876	0.127616	0.289889	0.582495	0.258996	0.23821	0.502793	0.259715	0.180847	0.559438
0.322143	2.62605	16.6125	0.302409	1.96308	15.5843	0.318595	2.41645	18.2257	0.32434	2.26983	19.2938	0.407602	4.55414	24.9409	0.354779	5.20882	26.3214	0.327559	3.26689	24.8317	0.401502	3.35765	26.5845			0.35463	0.320246	0.325124	0.403289	0.337548	0.259163	0.466266	0.32906	0.204674	0.497995	0.308708	0.193298	0.0877891	0.27745	0.634761	0.134403	0.287539	0.578057	0.237231	0.225177	0.537592	0.259969	0.190816	0.549216
0.308261	2.63514	17.2719	0.289245	1.90883	15.7679	0.303086	1.94453	16.2799	0.337794	2.39098	20.4899	0.500383	5.01335	26.0411	0.319492	4.40828	25.9412	0.391438	4.12345	30.8945	0.376977	3.01324	23.6252			0.342881	0.349542	0.307577	0.403207	0.349714	0.247079	0.42448	0.346251	0.229269	0.51495	0.302417	0.182634	0.105457	0.261195	0.633348	0.119063	0.268608	0.612329	0.251384	0.269975	0.478641	0.248405	0.18987	0.561726
0.302667	2.47805	16.7975	0.295459	1.97151	16.0133	0.302467	2.39203	18.288	0.32636	1.95829	15.4455	0.539307	5.14682	26.6449	0.33627	5.66008	28.5336	0.380481	4.26018	30.06	0.372095	2.97952	26.2305			0.341058	0.347162	0.31178	0.409152	0.339308	0.25154	0.448977	0.35733	0.193694	0.51538	0.267496	0.217124	0.100377	0.282836	0.616786	0.130172	0.328002	0.541826	0.235397	0.276851	0.487752	0.234594	0.198711	0.566696
0.331196	2.6594	17.1441	0.277609	1.83973	15.7162	0.300879	1.87348	15.039	0.324379	2.01779	16.4031	0.431508	4.82722	26.3933	0.343499	4.64805	27.5429	0.405198	4.07037	26.353	0.450057	4.41583	28.1786			0.360381	0.340594	0.299025	0.406847	0.334335	0.258818	0.43324	0.328668	0.238092	0.499452	0.288322	0.212225	0.0890334	0.285173	0.625794	0.121827	0.298587	0.579586	0.254139	0.223482	0.52238	0.27845	0.181708	0.539842
0.301196	2.26961	15.5633	0.322104	2.32204	16.7189	0.329102	1.95029	16.4268	0.311933	1.83521	14.2734	0.525497	5.79341	26.9744	0.38162	4.34168	23.8969	0.355476	2.89511	23.6454	0.396285	2.97639	28.2024			0.328781	0.344816	0.326403	0.440628	0.332236	0.227137	0.455964	0.314779	0.229257	0.48202	0.293741	0.22424	0.108473	0.302366	0.589161	0.128899	0.249523	0.621578	0.239486	0.213072	0.547443	0.240705	0.211294	0.548001
0.337057	2.89959	17.5008	0.284696	1.89806	15.6657	0.295811	1.97165	16.4359	0.336434	2.65056	20.7907	0.416895	4.99747	26.6515	0.396054	4.92236	27.3939	0.364377	4.00215	27.6697	0.413037	2.94489	26.0912			0.366329	0.334145	0.299527	0.383154	0.360887	0.255959	0.437695	0.333923	0.228383	0.53906	0.286241	0.174699	0.0912908	0.287299	0.62141	0.13573	0.304788	0.559482	0.239626	0.259007	0.501367	0.259363	0.169465	0.571173
0.298383	2.32655	15.3159	0.290967	1.91315	15.5815	0.317105	2.10673	15.877	0.314407	1.81488	15.8957	0.466655	5.30707	26.8877	0.380901	6.03008	28.6325	0.450362	5.02124	30.8475	0.446589	5.37965	32.1917			0.335341	0.32804	0.336619	0.404638	0.343776	0.251586	0.447137	0.310584	0.242279	0.489052	0.288029	0.222919	0.0974852	0.294928	0.607587	0.134486	0.339185	0.526329	0.261065	0.2599	0.479035	0.278575	0.21634	0.505085
0.318065	2.37167	15.9346	0.285126	1.908	16.717	0.308712	1.98667	15.0109	0.323793	1.97165	15.9341	0.413827	4.3293	24.8111	0.347324	4.55199	25.2784	0.374762	4.54771	31.3713	0.372575	2.79542	24.387			0.332552	0.331171	0.336277	0.401998	0.358869	0.239133	0.430718	0.319118	0.250163	0.495267	0.288929	0.215804	0.0871649	0.260138	0.652698	0.12527	0.269403	0.605327	0.244587	0.273489	0.481924	0.253654	0.158817	0.587529
0.311869	2.51169	15.9422	0.275937	1.66946	14.3009	0.334368	2.5625	17.8037	0.333452	2.35999	18.1111	0.362827	4.03306	24.6424	0.365322	5.38722	28.4559	0.443294	5.50981	30.7716	0.427	4.68102	31.5361			0.343511	0.335537	0.320951	0.37864	0.351376	0.269984	0.475601	0.319317	0.205082	0.52227	0.280086	0.197643	0.0769398	0.262009	0.661051	0.131896	0.311603	0.556501	0.264983	0.286509	0.448508	0.278485	0.20965	0.511865
0.314398	2.56378	16.5349	0.300445	1.9948	14.6861	0.292197	1.8748	15.1608	0.315419	2.1466	19.1769	0.542175	5.14787	26.6363	0.390585	5.72472	28.733	0.394322	4.53209	29.2341	0.317756	1.9887	22.8216			0.35091	0.342773	0.306317	0.416056	0.331628	0.252316	0.410306	0.361749	0.227945	0.502038	0.301545	0.196417	0.0986733	0.284524	0.616803	0.133271	0.321457	0.545273	0.247502	0.238914	0.513584	0.198427	0.195801	0.605772
0.313141	2.4791	15.4407	0.289218	2.04571	15.2513	0.304946	2.05079	16.5132	0.293098	1.75292	16.6815	0.394647	3.96168	23.6816	0.367846	5.38269	28.3404	0.366371	3.88216	29.1792	0.312605	2.98174	25.2747			0.346983	0.332915	0.320102	0.399601	0.361122	0.239276	0.423712	0.341333	0.234956	0.466305	0.322623	0.211072	0.0777486	0.241075	0.681176	0.135781	0.303315	0.560904	0.242507	0.244672	0.512822	0.236264	0.199447	0.564288
0.314905	2.46728	16.3412	0.306267	1.97947	16.7263	0.26518	1.53841	14.363	0.324712	2.15349	18.6232	0.437457	4.4302	24.6512	0.35453	5.40839	28.0475	0.418381	4.68214	28.1073	0.293544	1.64383	23.4136			0.341587	0.349115	0.309298	0.406275	0.349791	0.243933	0.377597	0.355914	0.26649	0.488876	0.310767	0.200358	0.0880612	0.253354	0.658585	0.12966	0.313805	0.556535	0.264388	0.240716	0.494896	0.1837	0.207657	0.608643
0.315557	2.74499	16.949	0.311469	2.08332	14.5148	0.32452	2.19495	17.7556	0.329597	2.24246	17.6787	0.494459	5.11145	25.9259	0.364824	4.81618	24.2409	0.40115	4.59892	29.898	0.340372	2.55662	27.3086			0.348863	0.339649	0.311488	0.440251	0.310408	0.249342	0.458642	0.311563	0.229795	0.517275	0.282775	0.19995	0.0977017	0.285358	0.61694	0.130705	0.258992	0.610303	0.245125	0.271391	0.483483	0.215115	0.212877	0.572008
0.296534	2.49106	16.3179	0.299115	1.8971	15.2339	0.304964	1.89163	15.7293	0.295768	1.75551	16.5856	0.525315	5.98812	28.2621	0.33982	4.87326	25.6395	0.360916	3.6796	26.5135	0.427565	2.79349	25.8475			0.334674	0.348297	0.317029	0.402332	0.342226	0.255442	0.451007	0.314502	0.234492	0.47571	0.301255	0.223035	0.108712	0.315438	0.57585	0.124929	0.28975	0.585321	0.230516	0.247487	0.521997	0.254369	0.169864	0.575767
0.321772	2.45063	16.1607	0.295967	2.05144	15.3325	0.29925	1.81151	16.6837	0.301887	1.78307	16.417	0.413061	4.7475	26.7898	0.345431	4.42992	26.6429	0.413172	4.42159	27.6271	0.370359	3.6143	27.1721			0.337354	0.337977	0.324669	0.419885	0.340113	0.240002	0.432448	0.329346	0.238206	0.466025	0.319813	0.214162	0.0873656	0.292431	0.620204	0.115869	0.300237	0.583894	0.248083	0.241325	0.510591	0.259683	0.216221	0.524096
0.330224	2.84367	18.0773	0.292416	1.87717	15.0609	0.31777	2.07197	15.2944	0.337871	2.11513	17.5731	0.451623	5.02549	26.0292	0.361415	4.90538	25.1675	0.383548	3.58759	27.68	0.338222	1.95249	22.8454			0.360309	0.349799	0.289893	0.391329	0.348914	0.259756	0.452249	0.323164	0.224586	0.514537	0.273648	0.211815	0.0913232	0.288774	0.619903	0.126378	0.287682	0.58594	0.248738	0.213229	0.538032	0.214027	0.170269	0.615704
0.329385	2.93092	18.3599	0.285402	1.90434	15.4478	0.355916	2.63446	18.2822	0.315991	1.92798	16.0882	0.444984	5.21105	26.5917	0.364814	5.13641	26.4943	0.410986	4.54015	28.9561	0.422678	4.62533	26.1706			0.36709	0.350618	0.282292	0.382689	0.359285	0.258026	0.495037	0.30766	0.197303	0.487789	0.28923	0.222982	0.0928046	0.287992	0.619203	0.126102	0.301621	0.572278	0.241701	0.278823	0.479476	0.256399	0.194417	0.549184
0.336858	2.67767	17.588	0.280408	1.79238	15.0412	0.298676	1.86045	15.1341	0.343149	2.54584	18.041	0.456731	5.02691	26.1948	0.360203	5.08288	27.0403	0.398079	4.38751	27.008	0.454167	4.32742	29.9783			0.352539	0.348437	0.299024	0.414968	0.333583	0.251449	0.419714	0.334252	0.246034	0.529516	0.281089	0.189395	0.0893183	0.289119	0.621563	0.122917	0.309434	0.567649	0.259198	0.237684	0.503118	0.26611	0.205272	0.528618
0.325277	2.64417	15.8165	0.302811	2.04355	17.1556	0.29461	1.91326	15.6433	0.356633	2.78537	20.2964	0.406328	4.89929	26.2051	0.337254	4.41259	25.8053	0.440951	6.29339	44.4837	0.367539	3.13808	26.6531			0.354483	0.330415	0.315102	0.427784	0.340296	0.231921	0.430314	0.341217	0.228469	0.548594	0.256975	0.194431	0.0912025	0.285082	0.623716	0.119523	0.275159	0.605318	0.279736	0.322079	0.398185	0.222068	0.215122	0.562809
0.300617	2.51902	16.7623	0.292397	1.8798	15.3303	0.255964	1.65045	15.1701	0.329742	2.40115	20.6934	0.433851	4.70049	26.4384	0.324695	4.88393	25.835	0.38536	3.51543	26.5173	0.3654	2.661	25.3738			0.338428	0.355507	0.306064	0.394115	0.355675	0.25021	0.370821	0.378827	0.250353	0.505654	0.310157	0.184189	0.0848923	0.289642	0.625466	0.126392	0.293754	0.579854	0.238212	0.23149	0.530298	0.231354	0.177035	0.591611
0.330325	2.791	17.2873	0.287266	1.9378	15.7951	0.271271	1.75727	15.8331	0.303406	2.00503	17.7035	0.44516	4.84718	25.4344	0.359382	5.12229	25.1963	0.429427	5.16741	29.1671	0.339634	2.19047	24.1391			0.355394	0.346709	0.297897	0.413762	0.342545	0.243693	0.403421	0.360137	0.236442	0.472283	0.324319	0.203399	0.0907198	0.274199	0.635081	0.129843	0.282717	0.587441	0.259246	0.27396	0.466794	0.239148	0.186111	0.574741
0.320532	2.62103	16.261	0.295121	2.07334	17.0033	0.329799	2.31571	16.2204	0.323908	2.18002	16.3557	0.400667	4.16787	24.518	0.344887	5.31384	27.9339	0.385603	3.61801	24.1625	0.407794	3.05214	24.521			0.351656	0.333814	0.31453	0.422709	0.345738	0.231553	0.464783	0.320074	0.215143	0.505466	0.29018	0.204354	0.0788215	0.266094	0.655085	0.127734	0.31866	0.553605	0.238617	0.205729	0.555653	0.256227	0.167016	0.576757
0.320622	2.84261	17.075	0.286103	2.02158	15.916	0.253515	1.52512	14.4494	0.325986	1.9064	15.8753	0.3891	4.61737	26.3744	0.362522	4.88463	26.1869	0.331034	3.08986	24.0702	0.380845	3.21702	25.6376			0.351604	0.353354	0.295042	0.410197	0.359662	0.23014	0.379687	0.36082	0.259493	0.496036	0.286511	0.217453	0.0838375	0.301752	0.614411	0.131783	0.281353	0.586863	0.21175	0.227306	0.560944	0.259005	0.166716	0.574279
0.320684	2.53188	16.8145	0.274207	1.55393	13.6735	0.326624	2.49896	17.2601	0.357702	2.86654	20.6569	0.480371	5.09862	25.3511	0.391937	4.74702	26.1235	0.38877	4.57539	32.6309	0.396751	3.79818	26.6866			0.337408	0.346464	0.316128	0.370148	0.345013	0.284839	0.476653	0.32073	0.202617	0.539655	0.288225	0.17212	0.0998108	0.27408	0.626109	0.13202	0.276924	0.591055	0.246712	0.286137	0.46715	0.252324	0.188929	0.558747
0.321261	2.67225	16.3612	0.271093	1.8203	14.9212	0.307936	2.16917	16.9534	0.32585	2.29797	17.7803	0.393988	4.14624	24.0764	0.408699	6.02122	29.3084	0.377792	4.26502	27.4874	0.378461	2.82081	25.6229			0.355415	0.332595	0.31199	0.38431	0.359133	0.256556	0.456467	0.31168	0.231853	0.520536	0.292739	0.186725	0.0823049	0.25721	0.660485	0.134876	0.339476	0.525648	0.260684	0.233077	0.506239	0.231801	0.193933	0.574267
0.31167	2.46649	15.7194	0.279779	2.01702	15.5467	0.320153	1.94338	16.6141	0.31538	1.93529	18.6851	0.490799	4.9053	26.154	0.349776	5.05937	26.6347	0.338677	3.06208	25.0085	0.399206	5.00835	31.9172			0.345387	0.328517	0.326096	0.394091	0.362155	0.243754	0.44243	0.329428	0.228142	0.481579	0.307116	0.211305	0.094601	0.276632	0.628767	0.125507	0.307916	0.566577	0.224644	0.24901	0.526345	0.268838	0.25566	0.475501
0.306171	2.63939	17.4687	0.301474	2.13578	16.9791	0.311775	1.96839	15.9254	0.331939	2.28465	17.4345	0.428367	4.96007	26.3724	0.35263	4.11991	24.4919	0.406196	4.40741	28.9615	0.293266	1.64101	23.4483			0.342519	0.359932	0.297548	0.415042	0.35803	0.226928	0.426954	0.337646	0.2354	0.517968	0.279549	0.202482	0.0908943	0.288029	0.621076	0.118516	0.263063	0.618421	0.250552	0.248932	0.500516	0.19331	0.175652	0.631038
0.31809	2.33578	16.0145	0.28907	2.01557	16.5178	0.324281	2.03914	15.99	0.316252	1.93277	16.7457	0.423965	4.33488	24.7571	0.340915	4.77924	24.6444	0.410549	5.76008	32.2427	0.362774	2.41051	24.5585			0.343742	0.332763	0.323495	0.405608	0.35938	0.235012	0.438756	0.325367	0.235877	0.492708	0.287466	0.219826	0.0859366	0.255595	0.658468	0.119197	0.280125	0.600678	0.263946	0.293825	0.44223	0.220989	0.195892	0.583119
0.31624	2.47274	16.3003	0.280302	1.83418	14.6277	0.343043	2.46301	18.8165	0.329208	2.41913	17.5271	0.493799	4.95231	24.9714	0.356536	5.22916	27.0939	0.419618	4.10383	26.891	0.474762	5.15448	29.4906			0.340427	0.340378	0.319195	0.400082	0.341398	0.258519	0.47971	0.310518	0.209772	0.518956	0.279063	0.20198	0.0913545	0.276438	0.632207	0.136709	0.30677	0.556521	0.252084	0.23626	0.511656	0.285918	0.20826	0.505822
0.334228	2.823	16.9594	0.301873	2.09618	16.5162	0.323187	1.9674	16.1732	0.333209	2.32645	17.3618	0.418198	5.16161	27.4946	0.324402	5.52767	28.3486	0.36724	4.022	27.5181	0.33411	1.72198	22.6213			0.358728	0.333096	0.308176	0.41699	0.343872	0.239138	0.442317	0.316273	0.241409	0.530188	0.259738	0.210075	0.091598	0.308633	0.599769	0.124152	0.338347	0.5375	0.238614	0.256598	0.504788	0.183873	0.1972	0.618927
0.332772	2.92518	16.8817	0.262192	1.5446	15.0576	0.300361	1.92477	15.646	0.304943	1.84682	15.7714	0.403369	4.54927	26.0816	0.405005	5.45108	28.2183	0.316365	3.44068	24.5413	0.339923	1.82464	25.4333			0.361127	0.341918	0.296955	0.375207	0.371545	0.253248	0.436671	0.329674	0.233654	0.480788	0.287101	0.232111	0.0847536	0.267471	0.647776	0.140819	0.314428	0.544754	0.218462	0.241938	0.5396	0.202394	0.199289	0.598317
0.282622	2.21468	16.1819	0.302271	2.46378	18.3521	0.281305	1.83466	15.8674	0.319624	1.95977	17.1435	0.448489	4.76349	25.497	0.387002	5.35292	28.1934	0.370348	4.60121	28.5297	0.424104	4.21681	25.794			0.316618	0.35511	0.328273	0.446897	0.334891	0.218211	0.413218	0.3472	0.239582	0.478523	0.292509	0.228968	0.0897171	0.280954	0.629329	0.125875	0.321247	0.552877	0.256135	0.241824	0.502041	0.279388	0.152356	0.568256
0.326573	2.61022	16.2464	0.285708	2.00838	15.917	0.291584	2.01304	16.2686	0.278994	1.51417	16.0755	0.458832	4.43673	25.3715	0.340487	4.7384	26.359	0.412009	5.00306	31.1573	0.406923	3.01047	26.1494			0.347264	0.344103	0.308633	0.404682	0.363231	0.232088	0.426917	0.339367	0.233715	0.424933	0.348166	0.226901	0.0915257	0.263878	0.644596	0.123445	0.296776	0.579779	0.268802	0.258739	0.472459	0.25162	0.175849	0.572531
0.322729	2.77949	17.5005	0.254022	1.71486	14.5585	0.29298	2.11176	15.5041	0.313755	2.14154	17.2904	0.517415	5.00869	26.9438	0.383439	4.72734	26.5974	0.393055	4.07216	28.2071	0.50733	6.30289	29.5372			0.35177	0.35369	0.29454	0.372354	0.374854	0.252792	0.432375	0.345732	0.221893	0.480726	0.311904	0.20737	0.102656	0.277566	0.619778	0.13164	0.282006	0.586354	0.247985	0.228418	0.523597	0.31324	0.205978	0.480782
0.324517	2.79712	16.1632	0.29014	1.98777	15.622	0.325005	2.29248	17.9311	0.337454	2.48926	17.5939	0.497975	5.41071	28.0942	0.409669	5.50681	26.3147	0.362102	3.92016	24.9939	0.400438	4.24917	29.0958			0.360395	0.333091	0.306514	0.402803	0.338568	0.258629	0.45906	0.327473	0.213468	0.527676	0.287745	0.184579	0.101929	0.291809	0.606262	0.136252	0.292458	0.571289	0.241198	0.243106	0.515696	0.264956	0.227409	0.507635
0.306773	2.61514	17.3402	0.280645	1.71367	15.7807	0.320763	2.30516	16.5608	0.303038	1.99797	16.5308	0.505608	5.23625	26.1365	0.398148	6.15399	29.5413	0.350164	3.75516	28.3909	0.369949	2.34717	26.8041			0.341914	0.362698	0.295387	0.382075	0.361055	0.256869	0.453746	0.31811	0.228144	0.483613	0.292944	0.223443	0.105746	0.274688	0.619565	0.138924	0.3311	0.529976	0.234697	0.261452	0.503851	0.228547	0.183949	0.587504
0.339414	2.84596	17.3362	0.252608	1.6178	15.834	0.311639	1.97994	15.7255	0.320222	2.47754	19.5291	0.397176	3.90909	23.8674	0.432964	5.47249	28.0768	0.376426	4.00753	25.0948	0.42396	3.81952	28.6638			0.366531	0.326443	0.307027	0.350999	0.385714	0.263287	0.451531	0.325194	0.223275	0.522125	0.290673	0.187203	0.0805123	0.240525	0.678963	0.135999	0.319472	0.544529	0.245493	0.224476	0.530031	0.268728	0.17257	0.558702
0.320491	2.82848	17.3791	0.269599	1.93769	15.4596	0.294759	1.73765	15.6738	0.271821	1.57464	16.5778	0.377897	4.41589	24.9548	0.331601	4.01915	24.011	0.376069	3.64221	27.9607	0.363871	2.25484	24.5679			0.356757	0.346978	0.296265	0.382037	0.364126	0.253836	0.404444	0.357906	0.237651	0.419229	0.348223	0.232548	0.0843212	0.273658	0.642021	0.116983	0.254176	0.62884	0.252576	0.232424	0.515	0.231497	0.173408	0.595095
0.319081	2.88321	17.8309	0.231288	1.55852	13.5715	0.309229	1.94419	16.0741	0.292583	1.70834	16.1677	0.449113	4.31534	25.0412	0.388538	5.51145	28.4321	0.421271	5.97721	29.6788	0.399767	4.65449	30.7732			0.353349	0.358264	0.288387	0.348983	0.378813	0.272204	0.420395	0.349912	0.229693	0.448687	0.324773	0.226541	0.0878882	0.260371	0.651741	0.134296	0.318984	0.54672	0.259722	0.262564	0.477714	0.26835	0.225927	0.505723
0.303808	2.40754	16.2364	0.284677	2.15164	15.8043	0.330239	2.37764	15.8761	0.329609	2.1995	18.7391	0.443435	4.79271	24.864	0.380304	4.29738	24.4435	0.437889	5.14243	29.8402	0.33962	2.91292	24.8183			0.336158	0.346052	0.317789	0.405222	0.362789	0.231989	0.466395	0.317	0.216604	0.513495	0.269473	0.217032	0.092955	0.266121	0.640924	0.133083	0.244615	0.622302	0.254352	0.274288	0.47136	0.245079	0.192562	0.562358
0.313362	2.46297	15.7964	0.278881	1.92221	15.8935	0.35127	2.39481	16.2233	0.329887	2.11153	17.5333	0.427638	4.59355	24.7892	0.386859	4.97924	25.6987	0.408765	4.74583	30.0257	0.337705	1.78368	24.1498			0.354848	0.32443	0.320721	0.399331	0.361715	0.238954	0.47723	0.296777	0.225994	0.501464	0.27994	0.218596	0.0890352	0.271784	0.639181	0.130511	0.274133	0.595356	0.249107	0.272018	0.478875	0.207849	0.188415	0.603736
0.323454	2.68069	17.1587	0.257124	1.81686	15.5158	0.292261	1.98862	14.7471	0.30284	1.96536	17.0364	0.496668	5.25284	26.6981	0.392532	5.52404	27.5445	0.400489	4.05839	27.4891	0.395644	3.68708	27.6498			0.349008	0.34097	0.310022	0.367981	0.381424	0.250595	0.439427	0.311905	0.248668	0.477853	0.304697	0.217449	0.100051	0.292116	0.607834	0.128717	0.302154	0.569129	0.239913	0.240746	0.519341	0.254001	0.200131	0.545868
0.334836	2.83638	17.1429	0.265981	1.69706	15.1229	0.329109	2.1255	16.1137	0.299064	1.87612	17.4065	0.412919	4.64411	25.9274	0.432727	5.53399	26.137	0.460566	6.62812	37.3002	0.356403	3.91292	25.9249			0.363917	0.332357	0.303726	0.36117	0.379395	0.259435	0.450245	0.324282	0.225473	0.478118	0.318563	0.203319	0.0863486	0.287201	0.62645	0.146331	0.291192	0.562478	0.287799	0.304937	0.407265	0.242014	0.208081	0.549906
0.330982	2.72996	16.829	0.285654	1.94468	15.7528	0.315331	2.1067	16.4164	0.335424	2.36413	17.4567	0.507473	5.43008	26.3581	0.38508	5.11569	26.1186	0.356711	3.24785	25.1008	0.424018	5.05659	32.6773			0.360835	0.333331	0.305834	0.399109	0.35509	0.245801	0.439191	0.332535	0.228274	0.532822	0.27705	0.190128	0.0992091	0.293373	0.607418	0.133857	0.284928	0.581215	0.241729	0.206585	0.551685	0.271918	0.231046	0.497036
0.31396	2.49497	15.392	0.299772	2.08235	17.8668	0.31706	1.98489	15.8407	0.310302	1.98762	18.5019	0.465288	4.97518	25.9388	0.343791	4.97905	27.3262	0.35818	3.89224	26.8379	0.403633	3.17063	27.7597			0.347143	0.333414	0.319444	0.416867	0.355175	0.227958	0.44101	0.318476	0.240514	0.487135	0.305938	0.206927	0.0910167	0.288374	0.620609	0.12624	0.306052	0.567708	0.231242	0.249267	0.519491	0.246642	0.192728	0.56063
0.318517	2.71453	16.649	0.28428	1.80656	15.3799	0.30552	1.99221	15.7227	0.326693	2.16535	17.2471	0.410436	4.95682	26.5615	0.298536	4.43082	25.0076	0.401941	3.98618	25.1597	0.407196	3.00293	26.266			0.350657	0.351905	0.297438	0.392175	0.353446	0.254379	0.441491	0.314327	0.244182	0.505065	0.299915	0.195021	0.0848764	0.301249	0.613874	0.117936	0.288911	0.593153	0.243329	0.228471	0.5282	0.252433	0.180233	0.567334
0.339231	2.69803	17.3378	0.253412	1.5813	14.4302	0.319969	2.38646	18.1189	0.330684	2.58367	17.9121	0.468051	5.574	27.978	0.355329	5.82806	29.9221	0.379462	3.60044	24.5433	0.358061	2.51999	25.5299			0.357664	0.332005	0.310331	0.374271	0.35569	0.270039	0.459824	0.332173	0.208003	0.532681	0.292384	0.174935	0.0986132	0.318109	0.583278	0.131628	0.344962	0.52341	0.241098	0.216624	0.542278	0.232232	0.202938	0.564829
0.327863	2.66308	16.875	0.274869	1.86728	15.7955	0.344454	2.54325	17.6262	0.303059	1.74962	17.4358	0.46972	5.16476	26.616	0.31147	4.37177	24.9112	0.376579	3.59367	29.0218	0.425594	2.83779	24.2731			0.349318	0.346796	0.303886	0.387351	0.361129	0.25152	0.483166	0.306732	0.210103	0.476555	0.301166	0.222279	0.101222	0.289181	0.609596	0.113644	0.292055	0.594301	0.228597	0.270164	0.501239	0.26394	0.143037	0.593023
0.317335	2.62484	16.8665	0.284608	1.9975	16.4872	0.30646	2.00539	16.5742	0.31166	2.18678	17.3673	0.505359	5.45886	26.2199	0.394961	4.66873	23.7784	0.32967	3.62382	27.2634	0.398134	5.00321	30.2862			0.357289	0.346722	0.295989	0.412051	0.356197	0.231752	0.434778	0.326331	0.238891	0.509964	0.291271	0.198765	0.103861	0.284676	0.611463	0.132698	0.243325	0.623977	0.234243	0.263427	0.50233	0.272764	0.23334	0.493896
0.299777	2.44635	15.9245	0.28266	1.84409	15.2215	0.312815	2.08045	16.7857	0.316932	2.18547	19.8157	0.415135	4.11343	24.1561	0.391257	5.03075	27.3701	0.407754	5.13947	30.7412	0.471259	5.4935	29.2405			0.330194	0.35485	0.314956	0.387436	0.358418	0.254146	0.435674	0.339925	0.224401	0.478154	0.338028	0.183818	0.0868031	0.247704	0.665493	0.128704	0.299275	0.572021	0.253075	0.279223	0.467702	0.28743	0.202678	0.509891
0.303228	2.3813	15.8878	0.290157	1.8713	15.1364	0.317428	2.34681	19.0036	0.3128	2.0212	17.3649	0.464538	5.20109	27.029	0.432349	6.31808	27.9118	0.313268	2.28926	23.4255	0.438882	3.67938	28.8514			0.333092	0.343115	0.323792	0.41125	0.341398	0.247352	0.461354	0.331258	0.207389	0.495748	0.299069	0.205183	0.0953839	0.295261	0.609355	0.146455	0.334598	0.518947	0.223261	0.203075	0.573665	0.25459	0.200456	0.544954
0.354679	3.15841	17.6719	0.265416	1.69023	15.0046	0.313514	2.10495	16.7804	0.323089	2.28748	17.4805	0.433704	4.5347	25.3314	0.340761	4.9101	26.279	0.421808	4.73928	28.5736	0.403952	2.57731	24.6113			0.369124	0.343133	0.287743	0.373522	0.368883	0.257595	0.434532	0.347755	0.217713	0.507595	0.293766	0.19864	0.0869414	0.276787	0.636271	0.121829	0.292185	0.585987	0.259213	0.250296	0.490491	0.235686	0.160159	0.604155
0.325786	2.80215	17.2989	0.30765	2.10911	16.5459	0.317755	2.13999	16.9407	0.323831	2.1816	17.5703	0.476279	4.47359	24.9794	0.368024	4.7426	26.1826	0.40949	4.61337	29.1199	0.401221	3.91467	27.2169			0.363452	0.338769	0.29778	0.422008	0.340691	0.237301	0.456666	0.330932	0.212402	0.520612	0.278955	0.200433	0.0942584	0.253076	0.652666	0.118671	0.298897	0.582432	0.267734	0.246098	0.486168	0.268387	0.195565	0.536048
0.32297	2.74753	16.3441	0.284924	1.90029	15.2473	0.308992	1.87838	15.4938	0.294492	2.09995	18.8621	0.501558	4.80158	25.3027	0.330673	4.99636	27.916	0.415767	5.1812	28.6695	0.332562	2.32315	24.5962			0.355985	0.325719	0.318296	0.402812	0.347445	0.249743	0.43653	0.327028	0.236442	0.486556	0.312426	0.201017	0.0986032	0.257875	0.643522	0.122011	0.321645	0.556344	0.26561	0.262064	0.472326	0.213153	0.188477	0.598371
0.311468	2.47204	16.7492	0.290699	2.09584	16.91	0.283955	1.50004	14.1033	0.338215	2.35877	18.6043	0.53389	5.23547	25.6937	0.370639	4.17935	23.6807	0.441439	5.51919	32.6661	0.390935	3.22198	27.208			0.336069	0.343214	0.320718	0.4068	0.36474	0.22846	0.381512	0.365485	0.253002	0.51466	0.29396	0.19138	0.101178	0.279258	0.619565	0.129041	0.240547	0.630412	0.274268	0.269759	0.455974	0.270141	0.170949	0.55891
0.306972	2.38959	15.3447	0.261531	1.58384	14.5085	0.311186	1.96959	15.4199	0.329466	2.28865	17.548	0.439451	4.95009	25.7632	0.420956	4.82902	26.3099	0.401228	4.13364	26.7567	0.310144	1.89418	24.9918			0.335228	0.338232	0.32654	0.359845	0.379768	0.260387	0.428448	0.340419	0.231133	0.515982	0.288884	0.195134	0.0930475	0.281189	0.625764	0.133859	0.264758	0.601383	0.249243	0.238368	0.512389	0.205554	0.201509	0.592937
0.305042	2.52724	16.7909	0.293057	1.88105	16.1663	0.309044	2.30947	17.0003	0.325086	2.37469	18.9838	0.408534	4.73097	25.6654	0.409937	4.98964	25.8391	0.351779	3.43203	25.4133	0.39593	3.47034	26.9426			0.336944	0.353227	0.309829	0.400364	0.356709	0.242926	0.452302	0.341056	0.206642	0.521304	0.285562	0.193134	0.0873661	0.277671	0.634963	0.135511	0.288995	0.575493	0.229531	0.221092	0.549377	0.273181	0.167217	0.559601
0.347214	2.78705	17.7187	0.282475	1.96108	15.5083	0.305744	2.18774	16.7587	0.354298	2.6268	22.1364	0.449667	5.1052	27.1382	0.33069	4.36073	25.1052	0.380246	4.28633	27.3894	0.346476	2.12729	26.0863			0.362566	0.333516	0.303918	0.40973	0.350444	0.239825	0.448858	0.336378	0.214764	0.535398	0.27675	0.187852	0.091784	0.30733	0.600886	0.117264	0.269992	0.612745	0.241808	0.253688	0.504504	0.215455	0.195739	0.588806
0.327232	2.8108	18.3538	0.328245	2.21704	17.0396	0.309287	2.14426	17.0556	0.297577	1.88579	17.3946	0.464769	4.96526	26.3052	0.354491	5.44875	27.656	0.360308	3.23018	26.4407	0.445614	5.24573	29.0279			0.354606	0.353517	0.291877	0.439687	0.32124	0.239073	0.451133	0.325044	0.223824	0.475993	0.311293	0.212714	0.09206	0.284334	0.623606	0.129411	0.308439	0.562151	0.234193	0.232022	0.533785	0.274118	0.238538	0.487344
0.324312	2.70024	17.1265	0.258916	1.8451	15.7895	0.340032	2.07833	17.1626	0.278945	1.88244	17.6292	0.407116	4.49923	25.2008	0.352053	4.96246	27.8118	0.401443	3.84896	27.4091	0.386176	2.47637	23.5983			0.35032	0.345015	0.304665	0.379653	0.373248	0.247099	0.446661	0.332086	0.221252	0.459269	0.338877	0.201854	0.0874627	0.272875	0.639663	0.124197	0.313918	0.561885	0.247017	0.238353	0.51463	0.242092	0.155034	0.602874
0.308404	2.4668	16.233	0.277093	1.76158	16.2278	0.289837	1.65265	14.4409	0.322341	2.19235	19.6597	0.446433	5.15983	27.2099	0.383955	5.15228	28.1556	0.385597	3.61034	25.9865	0.300047	2.01756	23.0808			0.343076	0.333438	0.323486	0.398368	0.3674	0.234232	0.412761	0.337787	0.249452	0.499964	0.310699	0.189337	0.0925919	0.302105	0.605303	0.12919	0.306426	0.564383	0.234062	0.238477	0.527461	0.193786	0.201419	0.604795
0.312832	2.69507	17.7525	0.300962	1.96031	14.8917	0.334852	2.41235	16.1574	0.331186	2.44626	18.1334	0.444629	4.82325	25.8583	0.374318	4.17117	23.0903	0.423994	5.5692	31.2585	0.354344	2.6178	26.7326			0.352641	0.355159	0.292199	0.414148	0.33799	0.247862	0.474703	0.315598	0.209699	0.528837	0.280829	0.190334	0.0901955	0.277209	0.632596	0.132732	0.222025	0.645243	0.266504	0.285493	0.448003	0.238311	0.198743	0.562945
0.305828	2.50103	15.9715	0.276917	1.97943	14.8056	0.282999	1.59813	13.6876	0.296539	2.08183	18.4393	0.414829	5.07751	26.668	0.335643	5.61027	26.4779	0.421652	4.79676	28.831	0.40055	3.96392	30.6031			0.337727	0.342616	0.319657	0.387854	0.355097	0.257048	0.390216	0.353625	0.256159	0.481236	0.312639	0.206125	0.0882577	0.308246	0.603496	0.124444	0.322096	0.55346	0.258283	0.264805	0.476913	0.253298	0.235343	0.511359
0.329851	2.88354	17.8625	0.290485	2.01856	16.8774	0.337001	2.40699	18.996	0.337603	2.55576	20.2345	0.505707	5.92957	28.2615	0.382733	5.55786	27.6212	0.412603	5.46645	37.8119	0.389472	3.011	24.6611			0.35856	0.348399	0.29304	0.412078	0.351291	0.236631	0.462777	0.327607	0.209616	0.528871	0.286002	0.185127	0.103553	0.319036	0.577411	0.134549	0.307029	0.558422	0.261369	0.315042	0.423589	0.262475	0.169256	0.56827
0.340107	2.86159	17.1047	0.292559	1.90581	16.7078	0.296047	1.92206	16.5742	0.31763	1.98492	16.3518	0.42659	5.04939	27.2217	0.369933	5.47383	28.55	0.365449	4.34847	28.2747	0.41845	3.65891	28.0261			0.36885	0.336194	0.294956	0.405653	0.358051	0.236296	0.424041	0.350909	0.22505	0.496602	0.276476	0.226922	0.0906081	0.294129	0.615263	0.131496	0.319844	0.54866	0.24407	0.262948	0.492982	0.264275	0.195389	0.540337
0.306206	2.39896	15.6947	0.32101	2.42143	17.9308	0.32589	2.16805	15.8892	0.327754	2.29395	18.5672	0.401402	4.37421	25.2912	0.336927	4.81433	27.0003	0.468911	8.80319	50.4286	0.441131	4.82526	30.231			0.338568	0.337625	0.323807	0.447266	0.333391	0.219343	0.453157	0.317717	0.229126	0.515867	0.27535	0.208783	0.0787231	0.272768	0.648509	0.12663	0.284925	0.588444	0.287813	0.403309	0.308878	0.265971	0.207279	0.526749
0.296545	2.5611	16.5502	0.276952	1.83711	15.4869	0.300575	1.98529	16.7867	0.327158	2.28539	18.5303	0.463078	5.14768	28.3023	0.38225	5.06543	26.2268	0.401174	4.53293	29.9744	0.34676	2.48261	24.4152			0.337114	0.340267	0.322619	0.395903	0.347142	0.256954	0.435708	0.338569	0.225723	0.523741	0.291634	0.184625	0.0904673	0.302083	0.60745	0.133807	0.281765	0.584428	0.243905	0.276595	0.479499	0.2394	0.190983	0.569618
0.318566	2.63478	17.5548	0.284122	1.9147	14.862	0.311664	2.0718	16.0475	0.331153	2.10855	16.429	0.404221	4.27413	24.8961	0.312163	4.82854	26.0838	0.39586	3.93303	26.3493	0.412304	3.39777	26.3356			0.344053	0.346767	0.30918	0.395827	0.36599	0.238183	0.442528	0.319486	0.237987	0.528863	0.26984	0.201297	0.0831896	0.265139	0.651671	0.121101	0.313228	0.565672	0.24413	0.242159	0.513711	0.25406	0.194083	0.551857
0.299709	2.37273	14.9093	0.282257	1.94215	16.7796	0.262704	1.64905	15.2926	0.310083	2.27125	18.5455	0.452749	5.08124	26.3102	0.384786	5.17101	26.4396	0.361307	3.98149	27.7381	0.428698	2.37068	23.654			0.333267	0.332675	0.334058	0.391635	0.373737	0.234628	0.387155	0.367323	0.245522	0.505086	0.300428	0.194487	0.0888054	0.295428	0.615766	0.130607	0.302509	0.566883	0.254504	0.227717	0.517779	0.252452	0.147175	0.600373
0.306681	2.35434	15.7565	0.285694	1.85187	14.2724	0.319897	2.11495	15.9444	0.317449	2.04247	17.2226	0.513785	5.09293	25.7612	0.331011	4.63346	25.6306	0.367922	4.00886	26.6726	0.348187	2.43778	25.5227			0.334739	0.339314	0.325947	0.402297	0.348157	0.249546	0.45808	0.321831	0.220089	0.487113	0.301164	0.211724	0.104651	0.267926	0.627423	0.118427	0.28539	0.596183	0.2461	0.235801	0.5181	0.21794	0.194242	0.587818
0.307771	2.55871	16.1408	0.268213	1.90032	15.4776	0.30594	2.04996	15.7785	0.327413	2.30714	19.0484	0.432134	4.87455	26.0813	0.3852	4.67141	26.7832	0.402752	5.59687	30.9561	0.371133	2.79735	25.5233			0.350129	0.333641	0.31623	0.391407	0.370785	0.237808	0.436677	0.339081	0.224242	0.512817	0.292221	0.194963	0.0922253	0.286494	0.621281	0.12137	0.296119	0.582511	0.259493	0.292209	0.448298	0.225461	0.197531	0.577008
0.29977	2.60635	16.1221	0.248797	1.5603	15.0854	0.345358	2.68794	19.7902	0.341585	2.60646	17.7699	0.476365	4.95562	25.5227	0.359943	5.54293	28.5929	0.384588	4.15476	27.3623	0.402948	3.68284	27.5174			0.347351	0.332337	0.320313	0.356294	0.380479	0.263227	0.474656	0.340259	0.185085	0.53109	0.271051	0.197859	0.0956345	0.274383	0.629982	0.128602	0.334598	0.5368	0.247226	0.248005	0.504768	0.249845	0.199948	0.550207
0.293531	2.28013	15.428	0.301763	2.21698	17.0267	0.314182	1.93689	15.6352	0.355574	2.46971	19.3853	0.403126	4.51954	24.9121	0.430923	6.12449	29.15	0.409737	4.08444	26.3795	0.350099	3.08003	26.0673			0.32244	0.344227	0.333333	0.417269	0.350822	0.231909	0.434589	0.318516	0.246895	0.549433	0.272303	0.178264	0.0858203	0.268835	0.645345	0.139171	0.352135	0.508694	0.255298	0.215193	0.529509	0.234424	0.194244	0.571332
0.334337	2.75484	16.5015	0.31178	2.05804	15.5897	0.345841	2.14776	15.9983	0.333132	2.54552	18.3958	0.471778	4.7072	24.9076	0.368913	4.97905	27.0559	0.445853	5.5035	30.5029	0.385846	3.50583	28.2623			0.352643	0.332245	0.315111	0.432891	0.311879	0.255229	0.454018	0.317713	0.228269	0.52229	0.282147	0.195562	0.0966236	0.254317	0.649059	0.134837	0.290695	0.574468	0.262093	0.278573	0.459333	0.249851	0.216206	0.533943
0.298325	2.48618	16.8111	0.277423	1.96147	15.0155	0.348953	2.62862	18.1787	0.336911	2.47596	17.9605	0.415339	4.81605	26.1121	0.390141	5.11402	27.0278	0.405055	5.4894	33.8946	0.409727	5.48641	37.1325			0.332331	0.349718	0.317951	0.399856	0.358406	0.241738	0.477495	0.324605	0.1979	0.532807	0.279253	0.18794	0.0877625	0.290865	0.621372	0.124583	0.294608	0.580809	0.259966	0.29577	0.444264	0.277527	0.280698	0.441775
0.327202	2.72346	16.6353	0.302952	2.23939	17.1937	0.288539	1.79935	15.4319	0.334581	2.11132	17.7294	0.530884	5.25075	25.6149	0.447267	6.38349	31.3299	0.369239	4.1631	29.1959	0.365492	3.09482	25.5789			0.351578	0.334706	0.313716	0.429828	0.346385	0.223786	0.410669	0.344116	0.245215	0.513505	0.26941	0.217085	0.106893	0.270679	0.622429	0.148634	0.358655	0.492711	0.240149	0.24987	0.50998	0.244147	0.203294	0.552559
0.291005	2.39177	16.3111	0.233272	1.53191	15.0912	0.336071	2.29078	16.1198	0.323709	2.36573	20.5107	0.46599	4.87032	25.7607	0.31516	4.36272	25.447	0.362871	3.74758	27.2811	0.329777	2.34612	23.6569			0.327272	0.35239	0.320338	0.352535	0.383204	0.264262	0.46047	0.315261	0.22427	0.498294	0.30822	0.193486	0.094843	0.272244	0.632913	0.117369	0.285058	0.597573	0.237326	0.249237	0.513437	0.227479	0.191157	0.581363
0.299802	2.34002	15.8283	0.258819	1.63279	14.903	0.301821	1.7919	15.617	0.303323	1.88095	16.7618	0.504847	5.03937	26.8595	0.382277	5.85729	28.312	0.340816	3.57441	26.0294	0.398802	3.29586	26.1305			0.328696	0.337576	0.333728	0.366147	0.379216	0.254638	0.421035	0.347601	0.231364	0.477105	0.310831	0.212064	0.0972937	0.292441	0.610265	0.132859	0.333919	0.533222	0.234805	0.248275	0.51692	0.242576	0.194747	0.562678
0.301406	2.5902	16.3256	0.294678	1.99166	15.4702	0.318347	2.15814	16.7678	0.291955	1.91937	17.1758	0.488025	5.50324	27.9247	0.407847	6.45558	32.2267	0.394667	3.40359	25.0135	0.329679	2.16406	25.4112			0.338563	0.353273	0.308164	0.416609	0.338985	0.244406	0.444356	0.321183	0.234461	0.481887	0.311307	0.206807	0.102339	0.303425	0.594237	0.132767	0.368692	0.498541	0.234365	0.194519	0.571115	0.207477	0.20461	0.587912
0.318239	2.6155	17.0538	0.303165	1.92846	14.8961	0.330354	2.50517	19.8271	0.348835	2.45729	18.4383	0.418439	4.00212	24.5428	0.392719	4.36872	25.0095	0.454051	5.73792	32.4017	0.375198	2.2591	24.9492			0.341419	0.340217	0.318364	0.426472	0.328586	0.244942	0.488821	0.308334	0.202845	0.533917	0.271383	0.1947	0.088024	0.240631	0.671345	0.125994	0.267453	0.606553	0.266774	0.280229	0.452998	0.230931	0.176068	0.593001
0.304484	2.40463	16.7445	0.265875	1.81748	15.6755	0.316136	1.95768	16.5195	0.349253	2.63435	20.4349	0.448021	4.61328	26.6522	0.373507	4.78306	26.497	0.418363	3.33109	23.9778	0.426589	4.58295	28.5522			0.341942	0.341988	0.31607	0.382433	0.373631	0.243937	0.410625	0.362448	0.226928	0.527588	0.294348	0.178064	0.0910479	0.282027	0.626926	0.129384	0.282747	0.587869	0.239379	0.21376	0.546861	0.280689	0.170804	0.548507
0.299691	2.46172	16.0981	0.284406	1.88835	15.7309	0.323563	2.19871	14.9387	0.328097	2.11839	16.4957	0.396437	4.19724	24.256	0.319341	4.32695	25.3081	0.436805	5.09981	31.7632	0.378669	2.52518	24.1467			0.345031	0.343235	0.311734	0.392913	0.365661	0.241426	0.452567	0.313868	0.233566	0.515063	0.271273	0.213664	0.0838407	0.246166	0.669994	0.119513	0.271791	0.608696	0.2661	0.275387	0.458513	0.222224	0.186457	0.591319
0.322843	2.78615	16.3703	0.307315	2.15642	16.2574	0.30928	2.03102	16.2214	0.314127	1.73095	16.0306	0.460809	4.51078	24.4748	0.376032	5.66604	30.2458	0.389175	6.86311	37.4584	0.340387	2.02083	23.2665			0.357046	0.339095	0.303858	0.424213	0.340691	0.235096	0.439232	0.335362	0.225406	0.467853	0.312015	0.220133	0.0865291	0.263844	0.649627	0.131068	0.358524	0.510407	0.252003	0.349	0.398997	0.227881	0.17514	0.596979
0.294732	2.37027	16.0354	0.293976	2.06844	16.9459	0.317569	1.85769	16.0991	0.321306	1.83168	17.3589	0.468306	4.79484	25.4051	0.363494	4.26189	24.5822	0.409821	3.48646	24.8749	0.380435	2.74247	24.8366			0.321652	0.357404	0.320944	0.428017	0.344326	0.227657	0.429842	0.328461	0.241697	0.47424	0.317284	0.208476	0.0968789	0.265448	0.637674	0.128506	0.270274	0.60122	0.24092	0.217444	0.541636	0.229797	0.193561	0.576642
0.326433	2.66484	17.4573	0.288949	1.93847	17.0861	0.33493	2.33298	19.3271	0.330411	2.13311	16.7906	0.435004	4.71291	24.4457	0.348315	4.67763	26.1316	0.33171	3.00684	25.6082	0.355185	1.98831	24.2478			0.351718	0.353577	0.294705	0.390773	0.35925	0.249977	0.464482	0.336773	0.198745	0.509512	0.270356	0.220133	0.0893038	0.273584	0.637112	0.119467	0.280723	0.59981	0.222658	0.234306	0.543036	0.226818	0.180463	0.592719
0.3113	2.42593	15.6641	0.264867	1.62518	14.5642	0.310877	2.13068	17.4571	0.313491	2.31412	20.8124	0.543406	5.73711	27.2946	0.34161	4.59114	25.6502	0.411435	3.9492	25.6231	0.395871	1.92878	21.4787			0.341665	0.324845	0.333489	0.367864	0.363673	0.268463	0.449516	0.338415	0.212069	0.513563	0.297872	0.188565	0.104008	0.30159	0.594402	0.124958	0.267303	0.607739	0.254072	0.205274	0.540653	0.254615	0.133345	0.612041
0.308296	2.45864	16.5475	0.277222	1.66022	14.7692	0.248966	1.49145	14.8237	0.321995	2.0826	15.596	0.422318	4.73946	26.7438	0.320612	3.68707	24.5234	0.428109	5.47905	31.6618	0.325564	1.57476	21.3242			0.336875	0.343781	0.319343	0.39036	0.33193	0.27771	0.370501	0.382383	0.247116	0.500447	0.275683	0.22387	0.0900516	0.288738	0.621211	0.115045	0.257726	0.627229	0.267188	0.290394	0.442417	0.198683	0.180265	0.621052
0.316747	2.46612	15.4738	0.285437	1.8444	16.0746	0.353701	2.91825	19.5698	0.352796	2.55675	17.6507	0.433544	4.98892	26.0183	0.340217	5.39252	28.3132	0.39179	3.98708	24.1879	0.431929	3.90288	25.8099			0.344601	0.325226	0.330173	0.402307	0.358874	0.238819	0.50112	0.317909	0.180971	0.529526	0.278167	0.192307	0.0890333	0.290685	0.620282	0.12496	0.321446	0.553593	0.243221	0.222334	0.534444	0.273179	0.164155	0.562666
0.317785	2.49097	15.7665	0.267156	1.74218	14.3055	0.30435	2.03567	16.6592	0.321561	2.08064	17.3899	0.397121	4.40134	25.2142	0.424096	5.59829	28.8526	0.347973	3.07088	25.5687	0.359066	2.21235	22.0888			0.356113	0.310598	0.333289	0.369087	0.363257	0.267657	0.438409	0.337561	0.22403	0.497093	0.286491	0.216417	0.0822608	0.284865	0.632874	0.138409	0.318012	0.54358	0.212662	0.241847	0.545491	0.215068	0.169996	0.614936
0.309373	2.51199	16.3146	0.29581	2.04146	15.339	0.366043	2.68026	18.9782	0.347546	2.0601	16.7611	0.416643	4.18148	24.5935	0.426305	5.78771	28.2382	0.342364	3.56652	25.5709	0.345075	2.70376	24.2387			0.334774	0.347829	0.317396	0.422322	0.337862	0.239817	0.485987	0.316116	0.197897	0.524582	0.264925	0.210494	0.0846323	0.249915	0.665452	0.137294	0.325018	0.537688	0.234023	0.239325	0.526651	0.245854	0.171187	0.582959
0.338124	2.71835	16.2817	0.27573	1.8276	15.0371	0.349517	2.62603	19.7108	0.288385	1.59588	16.4653	0.530064	5.32638	26.3315	0.364791	5.58733	27.6072	0.333208	2.9883	24.9738	0.424075	3.92498	26.8163			0.360508	0.329199	0.310293	0.390586	0.345485	0.26393	0.478934	0.3242	0.196866	0.445878	0.321459	0.232664	0.106972	0.273396	0.619632	0.137142	0.311029	0.551828	0.225783	0.21764	0.556577	0.261413	0.182576	0.55601
0.333377	2.518	15.4784	0.287256	1.90565	15.6872	0.334673	2.51244	18.0101	0.337618	2.45712	17.5761	0.370295	4.3906	25.1303	0.297031	4.30336	24.1427	0.423242	3.66355	24.3244	0.363473	3.14925	27.253			0.358976	0.310703	0.330321	0.408012	0.343007	0.248981	0.4637	0.325172	0.211128	0.537626	0.276817	0.185557	0.0767652	0.276193	0.647042	0.12208	0.268164	0.609756	0.251089	0.202014	0.546897	0.235618	0.203358	0.561024
0.309239	2.30773	14.9508	0.289235	2.13677	15.7169	0.317425	2.21738	16.2037	0.340351	2.48441	18.6067	0.459453	5.04136	27.3247	0.388116	5.85285	30.5387	0.368343	4.17501	26.4975	0.436403	3.94327	27.267			0.334375	0.326997	0.338628	0.414534	0.332062	0.253403	0.445026	0.329819	0.225155	0.517143	0.279336	0.203522	0.0926697	0.308013	0.599317	0.14171	0.325255	0.533035	0.242411	0.2447	0.51289	0.258045	0.183971	0.557984
0.323704	2.64687	16.3447	0.298904	2.03765	15.7591	0.290455	1.86715	16.621	0.315201	2.12816	18.2111	0.439625	4.71389	25.7979	0.45262	5.59057	27.5336	0.416911	4.96064	26.8764	0.36893	2.63067	25.7927			0.366075	0.314151	0.319774	0.428303	0.322129	0.249567	0.418108	0.355344	0.226549	0.490964	0.305195	0.203841	0.0919765	0.267782	0.640241	0.140226	0.297707	0.562067	0.270228	0.238351	0.491421	0.235923	0.204062	0.560015
0.286679	2.20153	15.827	0.291803	1.81812	14.8533	0.320029	2.27789	18.486	0.338176	2.36076	20.3974	0.39112	4.3842	25.5065	0.383461	5.72659	26.8439	0.398649	5.08672	32.5085	0.435175	3.94127	28.1205			0.322299	0.352097	0.325605	0.396939	0.352054	0.251007	0.462049	0.323515	0.214436	0.533017	0.287396	0.179586	0.0837739	0.266902	0.649324	0.131416	0.319409	0.549175	0.236854	0.308843	0.454303	0.261257	0.208081	0.530662
0.327517	2.73566	17.8936	0.274775	1.90896	15.0568	0.326073	2.17306	16.6624	0.33932	2.51287	19.5441	0.506066	5.49097	26.5831	0.35763	5.33649	27.2655	0.351158	3.13699	26.2547	0.40271	3.32805	25.8623			0.351777	0.355846	0.292377	0.396198	0.341638	0.262164	0.444923	0.326654	0.228423	0.524938	0.2802	0.194862	0.10118	0.293741	0.605079	0.134573	0.308177	0.55725	0.229806	0.230919	0.539275	0.253777	0.174066	0.572157
0.325583	2.89024	17.7386	0.279218	1.84968	15.4891	0.315084	2.22349	17.5544	0.312645	1.99091	17.1834	0.523524	5.15828	26.928	0.399814	5.29047	26.4891	0.382231	3.68045	23.8351	0.3738	2.83993	26.0573			0.360538	0.353844	0.285618	0.398771	0.35495	0.246279	0.452144	0.339028	0.208829	0.483873	0.308634	0.207493	0.0994174	0.283413	0.61717	0.137135	0.28103	0.581836	0.239141	0.217024	0.543835	0.239038	0.206113	0.55485
0.295626	2.36281	16.7724	0.266862	1.84001	15.6823	0.349805	2.33712	18.9359	0.333965	2.41866	18.1132	0.409222	4.6747	26.67	0.389915	4.37022	25.2837	0.337188	3.46985	25.759	0.277907	1.59436	23.477			0.327198	0.356492	0.31631	0.377361	0.380353	0.242286	0.472942	0.323129	0.203929	0.522876	0.284142	0.192982	0.0862489	0.281787	0.631965	0.124494	0.264453	0.611053	0.228632	0.241452	0.529916	0.180156	0.213	0.606844
0.311444	2.48746	16.0952	0.293716	1.97034	15.5363	0.321867	2.31878	17.5434	0.314616	2.03917	17.2613	0.486517	4.72627	25.4714	0.323215	5.05836	26.0331	0.384199	4.93261	28.3376	0.432691	2.86899	25.007			0.330462	0.353785	0.315753	0.41038	0.348208	0.241412	0.457066	0.328793	0.214141	0.488528	0.309085	0.202387	0.0949428	0.260657	0.6444	0.127683	0.293523	0.578795	0.248675	0.264455	0.48687	0.259075	0.169082	0.571843
0.30076	2.5925	16.378	0.289718	1.93778	16.047	0.300704	1.7349	15.1348	0.285041	1.4801	14.2409	0.419746	4.7686	25.4711	0.399408	5.15171	27.2931	0.367793	3.75333	26.5373	0.402381	3.79233	26.4795			0.337198	0.349768	0.313035	0.425036	0.329392	0.245571	0.404724	0.342315	0.252961	0.445514	0.31666	0.237827	0.0860033	0.281098	0.632898	0.134694	0.304425	0.560882	0.23399	0.25841	0.5076	0.266503	0.182357	0.55114
0.312948	2.79756	17.3525	0.286306	1.80705	15.6341	0.319937	2.17931	16.0589	0.348512	2.3969	17.0942	0.421248	4.43892	24.4768	0.367163	5.4862	30.9884	0.414162	4.2729	26.9922	0.437269	4.50927	27.571			0.34808	0.346604	0.305316	0.378442	0.376562	0.244996	0.454614	0.315937	0.22945	0.525701	0.271115	0.203185	0.0914357	0.250972	0.657592	0.121266	0.348887	0.529847	0.252045	0.260078	0.487878	0.281908	0.201594	0.516498
0.327997	2.65317	17.4852	0.28813	2.00729	15.8868	0.275552	1.80111	15.7424	0.31268	2.2337	19.1622	0.418796	4.84985	26.4267	0.35875	6.09676	32.9062	0.364782	3.80123	25.621	0.347688	2.96396	26.4915			0.352575	0.343809	0.303617	0.407084	0.354214	0.238702	0.406495	0.342038	0.251467	0.505589	0.298356	0.196056	0.0912694	0.286388	0.622342	0.136432	0.368431	0.495137	0.228589	0.243837	0.527573	0.251144	0.177619	0.571236
0.318771	2.60149	16.6692	0.291933	1.76859	15.4934	0.311802	1.94497	15.0716	0.309173	1.99942	16.9008	0.444961	4.29481	25.1609	0.327795	4.7418	25.536	0.398766	4.24418	28.224	0.336064	2.19986	25.0495			0.347315	0.34289	0.309795	0.403216	0.342436	0.254348	0.422744	0.342897	0.234359	0.481519	0.306505	0.211975	0.0868715	0.258959	0.65417	0.124712	0.292752	0.582537	0.234204	0.266299	0.499497	0.215052	0.207654	0.577293
0.327789	2.74221	16.6831	0.281307	1.6589	14.5672	0.349152	2.48377	17.2934	0.317293	1.81192	16.3815	0.418343	4.51085	25.2686	0.406586	5.14314	27.6979	0.383886	5.5116	30.4109	0.325918	2.87084	25.686			0.358547	0.335452	0.306002	0.385029	0.354165	0.260806	0.494002	0.319152	0.186847	0.473241	0.311238	0.21552	0.0878029	0.267777	0.64442	0.12526	0.31189	0.562851	0.265137	0.276069	0.458794	0.246009	0.190372	0.563619
0.307176	2.78802	17.6205	0.282009	1.98219	15.4054	0.32691	1.99349	16.8332	0.342747	2.41877	17.7778	0.507049	5.86147	27.8588	0.391427	5.56838	27.6769	0.408188	4.08895	26.2889	0.312114	1.75073	23.2454			0.354273	0.352511	0.293216	0.404958	0.345573	0.249469	0.433182	0.338189	0.228629	0.533955	0.270133	0.195912	0.105064	0.30446	0.590476	0.127698	0.32228	0.550023	0.247726	0.242205	0.510069	0.212239	0.173363	0.614398
0.303135	2.41219	16.2507	0.285095	1.97961	17.0855	0.293735	1.98761	16.2777	0.31439	2.07604	16.3125	0.424507	4.36631	24.9353	0.360803	4.60212	25.312	0.381194	4.36516	25.4336	0.356296	3.30712	28.4925			0.334532	0.334826	0.330642	0.412052	0.361521	0.226426	0.41881	0.346939	0.23425	0.484363	0.306237	0.209401	0.0851232	0.264813	0.650064	0.128305	0.28239	0.589305	0.263465	0.227519	0.509016	0.246625	0.218712	0.534663
0.329451	2.80283	17.0879	0.283547	1.8305	15.7589	0.27955	1.65031	14.133	0.341717	2.35369	19.6262	0.493433	5.26286	26.8151	0.360116	4.90749	26.003	0.368328	3.76237	23.8226	0.367082	2.82435	26.8716			0.358145	0.347324	0.294531	0.39872	0.353949	0.247331	0.397522	0.352387	0.25009	0.521106	0.280867	0.198027	0.10299	0.293843	0.603168	0.13638	0.273264	0.590356	0.246181	0.214427	0.539392	0.24382	0.202069	0.55411
0.305879	2.24907	15.2571	0.2761	1.81047	15.2196	0.315105	2.00524	16.7621	0.331598	2.28566	17.9785	0.487906	5.61403	26.4717	0.390733	5.81759	27.2638	0.336872	2.79337	23.854	0.388189	2.40862	24.4382			0.332238	0.329168	0.338594	0.386716	0.358993	0.25429	0.434248	0.333367	0.232385	0.52493	0.274139	0.200931	0.098302	0.289577	0.612121	0.137081	0.289797	0.573122	0.222448	0.211377	0.566175	0.236013	0.174663	0.589324
0.334552	2.78582	16.6766	0.282302	1.97654	15.8976	0.294855	1.70794	14.4337	0.289785	1.86584	17.508	0.433224	4.49235	25.4119	0.375976	5.82732	30.2769	0.415596	5.25963	32.8177	0.37559	2.60903	26.327			0.352286	0.347743	0.299971	0.405098	0.357923	0.236979	0.412994	0.328908	0.258097	0.474795	0.314611	0.210593	0.086784	0.26632	0.646896	0.130243	0.332439	0.537318	0.261547	0.30467	0.433783	0.224946	0.181324	0.59373
0.308457	2.53546	16.0763	0.272735	1.62379	14.339	0.309353	1.91971	16.7675	0.328999	2.24469	17.1234	0.481897	5.37229	26.2281	0.426563	5.72135	27.6311	0.399342	5.31487	30.074	0.442543	4.92114	29.7761			0.348671	0.330073	0.321256	0.364567	0.369816	0.265617	0.432318	0.340668	0.227014	0.513553	0.279171	0.207276	0.099003	0.291727	0.60927	0.142452	0.291181	0.566367	0.247838	0.283593	0.468569	0.291298	0.204533	0.504168
0.307075	2.48759	15.9114	0.299519	2.20099	16.3622	0.300338	1.7159	14.7474	0.311203	2.19322	18.4619	0.446632	5.11701	26.2189	0.390435	5.29121	26.6578	0.348963	3.66917	24.2686	0.473175	3.48694	25.3964			0.339877	0.333418	0.326705	0.4368	0.329367	0.233833	0.407914	0.335153	0.256933	0.488306	0.322864	0.18883	0.0921854	0.295911	0.611904	0.137861	0.2991	0.563039	0.232535	0.229305	0.53816	0.279288	0.141494	0.579218
0.297665	2.35763	15.9236	0.261073	1.80441	14.8699	0.300043	1.94048	15.4452	0.298671	1.77444	17.4811	0.447422	5.18846	27.0003	0.352315	5.28648	28.477	0.329607	3.12617	24.2472	0.416055	3.96528	27.4697			0.328043	0.34931	0.322646	0.38079	0.362744	0.256465	0.436015	0.331513	0.232472	0.466215	0.326128	0.207656	0.0914325	0.299172	0.609395	0.128136	0.31229	0.559574	0.230859	0.221169	0.547972	0.273643	0.1966	0.529758
0.320128	2.53527	16.279	0.282866	1.7784	15.0162	0.318135	2.27397	16.5251	0.333926	2.50991	18.4027	0.436541	4.69475	25.9251	0.375987	5.26763	27.0689	0.347624	2.52366	22.8054	0.410128	3.62646	26.8366			0.350148	0.327234	0.322618	0.400999	0.339772	0.259229	0.437552	0.337981	0.224468	0.526411	0.287266	0.186324	0.0908702	0.280319	0.628811	0.132818	0.309264	0.557918	0.211622	0.222725	0.565653	0.266259	0.174857	0.558884
0.318245	2.58943	16.282	0.277676	1.80796	16.7347	0.272185	1.73118	16.2458	0.326777	2.12146	16.5113	0.427619	4.63635	24.7334	0.328286	6.01917	30.228	0.365528	3.64655	26.8243	0.395677	2.93675	27.4664			0.339578	0.34391	0.316512	0.392573	0.365656	0.241771	0.397287	0.362875	0.239837	0.49659	0.284473	0.218936	0.0927133	0.251448	0.655838	0.1296	0.360397	0.510004	0.241549	0.246779	0.511672	0.253389	0.175967	0.570644
0.312186	2.70778	17.3557	0.257041	1.81555	15.5262	0.321469	1.91507	14.7716	0.326012	2.16181	17.0829	0.499339	4.92618	25.8348	0.366649	4.85329	25.4487	0.42332	6.42985	35.9001	0.36863	2.83281	24.3564			0.350358	0.354378	0.295264	0.379405	0.372008	0.248587	0.429047	0.337141	0.233812	0.506735	0.286778	0.206487	0.0981095	0.267895	0.633995	0.129206	0.281752	0.589042	0.282823	0.29989	0.417287	0.249839	0.160801	0.58936
0.317765	2.56151	17.1063	0.269031	1.78823	14.8897	0.288122	1.77042	15.6793	0.332323	2.37404	17.9569	0.541966	5.44731	26.1548	0.404117	5.43989	27.2634	0.376674	3.87284	27.0479	0.390608	3.06918	27.401			0.346222	0.348814	0.304964	0.367801	0.357314	0.274886	0.428247	0.326394	0.24536	0.514061	0.285209	0.20073	0.104574	0.277669	0.617756	0.127753	0.307735	0.564512	0.241538	0.235294	0.523168	0.237299	0.208177	0.554524
0.317995	2.70185	16.0641	0.255242	1.72098	15.3591	0.28222	1.70284	14.1499	0.315637	2.13069	18.7004	0.495327	4.82376	24.8825	0.366717	5.1077	26.4627	0.392539	4.43238	32.346	0.351761	2.62261	24.4602			0.356446	0.33124	0.312314	0.373675	0.369075	0.25725	0.412613	0.343058	0.244329	0.488933	0.310139	0.200927	0.0992703	0.258725	0.642005	0.135018	0.30405	0.560932	0.24942	0.273093	0.477487	0.233648	0.1963	0.570052
0.322278	2.53256	15.4204	0.263879	1.80813	15.7887	0.30895	2.20257	17.525	0.318447	1.97691	15.5591	0.491834	5.30852	27.0027	0.453268	6.82437	32.9124	0.409965	5.71864	31.2299	0.362284	4.18837	26.8771			0.350629	0.317081	0.33229	0.380906	0.362587	0.256506	0.436554	0.345212	0.218234	0.503016	0.279544	0.217441	0.1074	0.282662	0.609938	0.151183	0.374411	0.474406	0.273214	0.277194	0.449592	0.251623	0.197437	0.550939
0.322753	2.87752	17.7309	0.278553	1.86429	15.0382	0.301902	1.76992	15.0585	0.316675	1.95693	18.1232	0.510507	5.34127	26.7856	0.364366	4.68318	26.6349	0.416024	4.34551	28.3164	0.4174	4.68451	30.1639			0.358695	0.342824	0.298481	0.389891	0.358274	0.251835	0.411145	0.341153	0.247702	0.496417	0.292963	0.210619	0.100792	0.285285	0.613923	0.122649	0.292753	0.584598	0.257737	0.243199	0.499065	0.257287	0.236887	0.505826
0.32268	2.65689	16.3149	0.30147	2.19173	17.927	0.284511	1.71633	15.0907	0.300752	1.79623	16.9505	0.442192	4.44779	25.3946	0.447198	6.21442	29.7966	0.380131	4.36499	28.3367	0.388277	3.37533	28.422			0.359759	0.323567	0.316674	0.425766	0.359249	0.214985	0.401135	0.362579	0.236287	0.474422	0.301839	0.223739	0.0883472	0.270916	0.640737	0.145778	0.342856	0.511366	0.247568	0.263405	0.489027	0.246414	0.208827	0.544759
0.322639	2.70324	16.5402	0.277653	2.01134	15.8346	0.340476	2.56801	18.931	0.324008	2.48165	19.2392	0.463265	4.36246	24.4148	0.406257	5.09625	27.2274	0.361999	4.20752	28.8859	0.378074	3.52735	30.3594			0.345319	0.342198	0.312483	0.392407	0.38078	0.226812	0.481497	0.312557	0.205946	0.523772	0.289057	0.187171	0.0950179	0.243512	0.66147	0.135256	0.295092	0.569652	0.246408	0.265979	0.487613	0.230786	0.23221	0.537004
0.346869	3.11453	17.8264	0.290712	2.00087	15.8975	0.31507	2.1408	17.5971	0.31077	2.20168	20.0722	0.413051	4.93567	27.2884	0.359563	4.99449	26.0956	0.43752	5.38787	30.109	0.318952	2.43776	25.8549			0.368052	0.347767	0.284181	0.415215	0.339368	0.245417	0.439643	0.346913	0.213444	0.501101	0.301621	0.197278	0.0903839	0.298241	0.611375	0.122942	0.301485	0.575573	0.277242	0.254229	0.468529	0.218565	0.206264	0.575171
0.322255	2.52707	15.9936	0.304621	1.99082	16.0973	0.291847	1.78659	16.091	0.315737	2.0853	18.0932	0.528504	5.28194	27.2692	0.353797	5.68214	30.2815	0.45796	5.57173	31.9761	0.385551	4.45861	28.6055			0.357315	0.319309	0.323375	0.399512	0.36071	0.239777	0.414138	0.356331	0.229531	0.493047	0.310874	0.196079	0.105415	0.29235	0.602236	0.123211	0.355667	0.521121	0.272962	0.281073	0.445965	0.260401	0.223666	0.515932
0.333079	2.69212	17.2215	0.258967	1.65485	14.2826	0.30855	1.869	15.5702	0.301178	1.79	16.0549	0.456363	4.50811	24.8876	0.358408	5.43457	27.1588	0.359519	4.08499	28.4811	0.401116	3.16604	24.4066			0.357507	0.33455	0.307943	0.365932	0.370809	0.263259	0.436095	0.333289	0.230617	0.470335	0.313951	0.215714	0.0903146	0.258917	0.650768	0.125044	0.319063	0.555894	0.238825	0.258146	0.503028	0.249796	0.166184	0.58402
0.298911	2.33984	15.7236	0.263991	1.69954	15.4388	0.305251	1.92737	15.0574	0.340707	2.72545	20.908	0.473135	4.9501	25.4828	0.392576	5.32211	27.0341	0.368564	3.77569	26.9853	0.407449	4.46001	28.0532			0.33088	0.337607	0.331513	0.372604	0.3588	0.268596	0.439632	0.324808	0.235561	0.547935	0.27641	0.175655	0.0953519	0.2766	0.628048	0.131461	0.295688	0.572851	0.236199	0.241533	0.522268	0.260842	0.210889	0.528269
0.325503	2.57865	15.7039	0.322902	2.24811	17.8056	0.283573	1.76087	15.5587	0.313054	1.8894	16.0433	0.454617	5.05039	26.5627	0.323502	3.93028	24.4808	0.364862	3.65911	24.8864	0.390766	4.00967	26.4874			0.355616	0.327068	0.317316	0.445731	0.33509	0.219179	0.401545	0.366197	0.232258	0.47705	0.296688	0.226263	0.0989541	0.285279	0.615767	0.114027	0.245232	0.640742	0.239887	0.23768	0.522433	0.267628	0.199073	0.5333
0.306165	2.62834	16.4723	0.304499	1.92718	15.1446	0.276024	1.64872	14.7668	0.348018	2.53427	17.8125	0.515702	5.23839	26.131	0.371695	5.19636	27.3975	0.333132	3.07263	25.285	0.390169	3.8778	25.7159			0.346605	0.341119	0.312277	0.398447	0.34476	0.256792	0.374432	0.373393	0.252176	0.536521	0.259011	0.204468	0.100526	0.271187	0.628286	0.132367	0.304527	0.563106	0.214292	0.255736	0.529972	0.252798	0.162251	0.584951
0.325846	2.66394	17.3559	0.291734	1.88101	15.8436	0.319938	2.19666	16.64	0.337999	2.41777	18.0848	0.476165	4.96198	26.3767	0.352374	5.24497	26.8916	0.426226	4.7022	29.1121	0.426469	4.33837	28.5406			0.358689	0.343385	0.297926	0.397714	0.358756	0.24353	0.442747	0.335533	0.22172	0.528047	0.287875	0.184078	0.0934621	0.28405	0.622488	0.126026	0.29318	0.580794	0.277141	0.229029	0.49383	0.261651	0.209818	0.528532
[truncated: 163 more rows]

## Sheet: Figure 6
Figure 6b
extracellular fraction % (h)	recepDensity	resTime	ratio(rc/ri)
12	5	0	1.6443
12	5	1	1.24702
12	5	6	1.00656
12	5	11	0.918684
12	5	16	0.893009
[truncated: 70 more rows]

## Sheet: Suppl. Fig. 1
Suppl. Fig 1a								Suppl. Fig 1b								Suppl. Fig 1c								Suppl. Fig 1d
[truncated: 32 more rows]

[truncated: 6 more sheets: Suppl. Fig. 2, Suppl. Fig. 4, Suppl. Fig. 5, Suppl. Fig. 6, Suppl. Fig. 8, Suppl. Fig. 9]
